# Supplementary material for: Evolutionary drivers of encephalization and facial reduction in the genus Homo
Source: Nat Commun. 2026 Jul 6;17:5625. doi: 10.1038/s41467-026-74739-w (PMC13338430; doi:10.1038/s41467-026-74739-w)
Supplement: Supplementary file 3 — Supplementary Code 1 [file 41467_2026_74739_MOESM3_ESM.zip]

Archive with 2 entries (2 files):
- Hubbe and Harvati analyses in html format.html
- Hubbe and Harvati analyses in quarto format.qmd
