# Supplementary material for: Evolutionary drivers of encephalization and facial reduction in the genus Homo
Source: Nat Commun. 2026 Jul 6;17:5625. doi: 10.1038/s41467-026-74739-w (PMC13338430; doi:10.1038/s41467-026-74739-w)
Supplement: Supplementary file 3 — Supplementary Code 1 [file 41467_2026_74739_MOESM3_ESM.zip › Hubbe and Harvati analyses in quarto format.qmd]

---
title: "Paper analyses script"
author: "Hubbe and Harvati"
date: "`r Sys.Date()`"
format: html
embed-resources: true
editor: visual
---

# Introduction

This Quarto document recreates all the analyses for the the article **Evolutionary drivers of encephalization and facial reduction in the genus *Homo***

A few notes:

1.  All analyses and tables for the article are generated here. However, the final images from the publications were compiled from the plots generated here outside of RStudio (in CorelDraw). Therefore, the format of the images in the article will not match the ones generated here.
2.  Some exploratory analyses generated here are not reported in the article. However, they are kept in the document to fully demonstrate the workflow of the study.

## 0. Data preparation and exploratory analyses

In this section, the data is prepared for the analyses that are part of the article and general descriptive statistics are calculated.

### a. Load required packages and functions

The analyses rely on packages available in R, and are complemented by a few functions written by Mark Hubbe and made available in github.

```{r}
#Load packages required
library(tidyverse) # for data handling
library(kableExtra) # to create html tables
library(MASS) # used to calculate Principal Components
library(plotly) # used to plot 3D plots

library(geomorph) # used for processing of geometric morphometric data

library(paleoTS) # used for the calculation of the evolutionary models by Hunt

#Additional functions from github
source("https://raw.githubusercontent.com/markhubbe/homininPaleoTS/refs/heads/main/PC%20analysis%20with%20Plot.R")

source("https://raw.githubusercontent.com/markhubbe/homininPaleoTS/refs/heads/main/array2matrix.R")

source("https://raw.githubusercontent.com/markhubbe/homininPaleoTS/refs/heads/main/dists2paleoTS.R")

source("https://raw.githubusercontent.com/markhubbe/homininPaleoTS/refs/heads/main/lm2dists.R")

source("https://raw.githubusercontent.com/markhubbe/homininPaleoTS/refs/heads/main/matrix2array.R")

source("https://raw.githubusercontent.com/markhubbe/homininPaleoTS/refs/heads/main/multiple%20paleoTS.R")

source("https://raw.githubusercontent.com/markhubbe/homininPaleoTS/refs/heads/main/plotGPAplotly.R")

source("https://raw.githubusercontent.com/markhubbe/homininPaleoTS/refs/heads/main/plotly3d%20from%20dataframe.R")


```

### b. Load data for the analyses

The datasets used in the neurocranial and facial analyses are loaded from an online repository.

- The data used here includes 21 landmarks for the neurocranium and 23 landmarks for the face.

- Only individuals with less than 35% of missing values are included in these datasets.

- Data includes 24 modern humans, one male and one female from 12 different populations worldwide.

```{r}

#Load data from github. 

#These are the paths for the data 
face_url <- "https://raw.githubusercontent.com/markhubbe/homininPaleoTS/refs/heads/main/Facial%20data.csv"

neurocranium_url <- "https://raw.githubusercontent.com/markhubbe/homininPaleoTS/refs/heads/main/Neurocranial%20data.csv"

#Load facial data

face_data <- read_csv(face_url)

#Load neurocranium data

neurocranium_data <- read_csv(neurocranium_url)

#The analyses require an average chronology for each OTU. This average chrnology is created next manually. Average dates are based on information available on Table S1 

taxa_chronology <- tibble(
  taxon = c("early H. sapiens", "H. erectus", "early Homo", "H. heidelbergensis s.l.", "early H. neanderthalensis", "H. neanderthalensis", "H. sapiens", "Upper Paleolithic H. sapiens" 
  ),
  chronology = c(
    120, 1600, 1900, 450, 150, 50, 0, 27
  )
)

```

### c. Report on missing values per fossil specimen

The information on the percentage of missing values for each fossil specimen, as shown on Table S1 is calculated next.

```{r}
#Calculate missing values' percentage for each fossil in the neurocranial data and report in table
#NOTE: modern Homo sapiens are removed from the table, as they are all complete
neuro_na <- neurocranium_data|>
  filter(
    SpeciesExpanded != "H. sapiens"
  )|>
  pivot_longer(
    cols = 3:last_col(),
    names_to = "variable",
    values_to = "values"
  )|>
  group_by(Specimen)|>
  summarise(
   NA_frequency = sum(is.na(values))/n()*100
  )

neuro_na|>
  kbl(digits=2,caption = "Percentage of missing values  for each fossil specimen in the neurocranial data")|>
  kable_styling(
    bootstrap_options = c("striped", "hover", "condensed"),
    full_width = F)

#alculate missing values' percentage for each fossil in the facial data and report in table
#NOTE: modern Homo sapiens are removed from the table, as they are mostly complete
face_na <- face_data|>
  filter(
    SpeciesExpanded != "H. sapiens"
  )|>
  pivot_longer(
    cols = 3:last_col(),
    names_to = "variable",
    values_to = "values"
  )|>
  group_by(Specimen)|>
  summarise(
   NA_frequency = sum(is.na(values))/n()*100
  )
face_na|>
  kbl(digits=2,caption = "Percentage of missing values  for each fossil specimen in  the facial data")|>
  kable_styling(
    bootstrap_options = c("striped", "hover", "condensed"),
    full_width = F)

```

### d. Estimate missing values

The final step in data preparation is the estimation of missing values. This is done using the procedure inside the `geomorph` package, through the the function `estimate.missing`.

```{r}
#To estimate missing values, the dataframes are converted to an array format, as required by geomorph, and then brought back to data.frame format.

#matrix to array
neuro_array <- matrix2array(neurocranium_data[,c(1,3:ncol(neurocranium_data))]) #column 2, with species label, is removed from this data 

face_array <- matrix2array(face_data[,c(1,3:ncol(face_data))]) #column 2, with species label, is removed from this data 

#estimate missing
neuro_array_nomiss <- estimate.missing(neuro_array)

face_array_nomiss <- estimate.missing(face_array)

#superimpose data using procrustes generalizaed analysis

neuro_gpa <- gpagen(neuro_array_nomiss)

face_gpa <- gpagen(face_array_nomiss)

#return to dataframe format
neuro_nomiss <- array2matrix(neuro_gpa$coords)
colnames(neuro_nomiss) <- colnames(neurocranium_data)[c(1,3:ncol(neurocranium_data))] #column 2, with species label, is removed from column names, so it matches the array data

face_nomiss <- array2matrix(face_gpa$coords)
colnames(face_nomiss) <- colnames(face_data)[c(1,3:ncol(face_data))] #column 2, with species label, is removed from column names, so it matches the array data

```

## 1 . Article analyses

This section creates the analyses reported in the main article. Principal Components Analyses and the fitting of evolutionary models are done for the neurocranial and facial data for the *Homo sapiens* and *Homo neanderthalensis* lineages.

### a. Neurocranial analyses of the *Homo sapiens* lineage

The analyses presented in this section generate Figure 1 and are compiled with the other analyses to generate Tables 1, S4, and S5. The analyses are separated into Principal Components Analysis, evolutionary model testing, and finally the generation of the wireframes for the extreme values of the Principal Components to illustrate the morphological changes across each axis.

Before the analyses, specimens that are not part of the *H. sapiens* lineage are removed.

```{r}
#create an index of which rows belong to the H. sapiens lineage
sapiens_lineage_index <- !neurocranium_data$SpeciesExpanded %in% c(
      "early H. neanderthalensis", "H. neanderthalensis"
      )

neuro_sapiens_nomiss <- neuro_nomiss|>
  filter( #Filter out species not on H. sapiens lineage
    sapiens_lineage_index
  )


```

#### i. Principal Components Analysis

PCA is used to explore the first four Principal Components through violin plots that are compiled in Figure 1 in the article.

The final violin plot presents the distribution of centroid size of specimens in each OTU, to explore specimen size.

```{r}
#PCA is calculated using an imported custom function written by MH.
PCA_neuro_sapiens <- PCA(neuro_sapiens_nomiss[,2:ncol(neuro_nomiss)],neuro_sapiens_nomiss[,1])

#A dataframe is created to facilitate ploting via ggplot
PCA_neuro_sapiens_plotdf <- tibble(
  Specimen = neuro_sapiens_nomiss$Specimen,
  Species =  factor(neurocranium_data$SpeciesExpanded[sapiens_lineage_index],
                    levels = 
                       c("early Homo", "H. erectus",
                         "H. heidelbergensis s.l.", 
                         "early H. sapiens",
                         "Upper Paleolithic H. sapiens",
                         "H. sapiens")
  ),
  PC1 = PCA_neuro_sapiens$PCS[,1],
  PC2 = PCA_neuro_sapiens$PCS[,2],
  PC3 = PCA_neuro_sapiens$PCS[,3],
  PC4 = PCA_neuro_sapiens$PCS[,4],
  Centroid_size = neuro_gpa$Csize[sapiens_lineage_index]
)

#Plot PC1
ggplot(PCA_neuro_sapiens_plotdf, aes(y = PC1,x=Species))+
  geom_violin(aes(color=Species, fill = Species))+
  scale_colour_viridis_d(option="H")+
  geom_boxplot(width=0.1)+
  scale_fill_viridis_d(alpha=0.3,option="H")+
  labs(x = "PC1")


#Plot PC2
ggplot(PCA_neuro_sapiens_plotdf, aes(y = PC2,x=Species))+
  geom_violin(aes(color=Species, fill = Species))+
  scale_colour_viridis_d(option="H")+
  geom_boxplot(width=0.1)+
  scale_fill_viridis_d(alpha=0.3,option="H")+
  labs(x = "PC2")

#Plot PC3
ggplot(PCA_neuro_sapiens_plotdf, aes(y = PC3,x=Species))+
  geom_violin(aes(color=Species, fill = Species))+
  scale_colour_viridis_d(option="H")+
  geom_boxplot(width=0.1)+
  scale_fill_viridis_d(alpha=0.3,option="H")+
  labs(x = "PC3")

#Plot PC4
ggplot(PCA_neuro_sapiens_plotdf, aes(y = PC4,x=Species))+
  geom_violin(aes(color=Species, fill = Species))+
  scale_colour_viridis_d(option="H")+
  geom_boxplot(width=0.1)+
  scale_fill_viridis_d(alpha=0.3,option="H")+
  labs(x = "PC4")

#Plot centroid size
ggplot(PCA_neuro_sapiens_plotdf, aes(y = Centroid_size, x=Species))+
  geom_violin(aes(color=Species, fill = Species))+
  scale_colour_viridis_d(option="H")+
  geom_boxplot(width=0.1)+
  scale_fill_viridis_d(alpha=0.3,option="H")+
  labs(x = "Centroid Size")

```

The eigenvalues and percentage of variance explained for this analysis are reported here. This makes up part of Table S4.

```{r}
PCA_neuro_sapiens$eigenvalues|>
  data.frame()|>
  slice(1:4)|>
  dplyr::rename(
    Eigenvalue = eigenvalues,
    `Variance %` = X..of.var,
    `Cumulative eigenvalue` = cum.evalues,
    `Cumulative Variance %` = cum...var
  )|>
  mutate(
    `Variance %` = round(`Variance %`,3),
    `Cumulative Variance %` = round(`Cumulative Variance %`,3)
  )|>
   kbl(caption = "Eigenvalues and variance explained for the neurocranial analysis of the H. sapiens analysis")|>
  kable_styling(
    bootstrap_options = c("striped", "hover", "condensed"),
    full_width = F)
```

#### ii. Evolutionary model testing

Next, we calculate the goodness of fit for different evolutionary models, following the method described in Hunt (2012). The analyses are done using package `EvoTS`, inside a wrapper function (`multiple_paleoTS`), which runs multiple models on the same dataset and generates a summary plot.

The text output from these analyses is presented in the article in Table 1 and Table S5, and the last plot generated is included in Figure 1 of the article.

```{r}
#Create vector with species assignation
species_sapiens <- factor( neurocranium_data$SpeciesExpanded[sapiens_lineage_index]
)
                           
#load chronology data
chronology_sapiens <- taxa_chronology|>
  filter(
    !taxon %in% c(
      "early H. neanderthalensis", "H. neanderthalensis"
      )
  )

#This function prepares the data to be passed to PaleoTS 
PTS_PCS_sapiens <- dists2PaleoTS(data.frame(PCA_neuro_sapiens_plotdf[,c(1,3:7)]),species_sapiens,chronology_sapiens)

#This wrapper function will test the 6 evolutionary models considered in the article against each of the PCs and the centroid size. The final figure output is used to compile Figure 1 in the article.
PTS_PCS_models_sapiens <- multiple_paleoTS(PTS_PCS_sapiens,models=6)
```

#### iii. PC wireframes

The final step in the analysis is to create the wireframe visualizations of the the principal components, to illustrate the shape changes over each PCA. The plots generated in this section are compiled in Figure 1 of the article.

```{r}
#Extract the minimum and maximum of each of the four PCs analyzed
PCranges_neuro_sapiens <- data.frame(
  matrix(0,8,ncol(PCA_neuro_sapiens$PCS)+1))# 8 rows because we are getting minimum and maxium for each PC.

#Name the columns of the new dataframe
colnames(PCranges_neuro_sapiens) <- c("PC_limit",colnames(PCA_neuro_sapiens$PCS))

#In this loop, the minimum and maximum values for each PC are extracted from the PC data and scaled by the square root of the eigenvalues, as the first step in rotating the PC coordinate back into the original variables' coordinates
for(a in 1:4){
  
  minPCidx <- which(PCA_neuro_sapiens$PCS[,a]==min(PCA_neuro_sapiens$PCS[,a]))
  
  maxPCidx <- which(PCA_neuro_sapiens$PCS[,a]==max(PCA_neuro_sapiens$PCS[,a]))
  
  PCranges_neuro_sapiens[(a-1)*2+1,a+1] <- PCA_neuro_sapiens$PCS[minPCidx,a]*PCA_neuro_sapiens$eigenvalues[a,1]^0.5
  
  PCranges_neuro_sapiens[(a-1)*2+1,1] <- paste0("minPC",a)
  
  PCranges_neuro_sapiens[(a-1)*2+2,a+1] <- PCA_neuro_sapiens$PCS[maxPCidx,a]*PCA_neuro_sapiens$eigenvalues[a,1]^0.5
  
  PCranges_neuro_sapiens[(a-1)*2+2,1] <- paste0("maxPC",a)
  
}

#The PC coordinates are muliplied by the eigenvectors to complete the rotation to the origninal variable scales.

ranges_neuro_sapiens <- as.matrix(PCranges_neuro_sapiens[,2:ncol(PCranges_neuro_sapiens)])%*%t(PCA_neuro_sapiens$evectors)

means_neuro_sapiens <- apply(neuro_sapiens_nomiss[,2:ncol(neuro_sapiens_nomiss)],2,mean)

ranges_neuro_sapiens <- data.frame(t(apply(ranges_neuro_sapiens,1,function(x){x+means_neuro_sapiens})))

ranges_neuro_sapiens <- cbind(PCranges_neuro_sapiens$PC_limit,ranges_neuro_sapiens)

colnames(ranges_neuro_sapiens)[1] <- colnames(PCranges_neuro_sapiens)[1]

#Next,  the wireframe matrix is created this is a list table that identifies which landmarks are connected.
#1. Get the variable names
neuro_variables_name <- colnames(neuro_sapiens_nomiss)[-1]
neuro_variables_name <- neuro_variables_name[seq(1,length(neuro_variables_name),by=3)]|>
  str_replace("_X","")

#2.create the pairs of variables to be connected
wireframe_neuro <- tribble(
  ~start, ~end,
  "Inion", "Asterion R",
  "Inion", "Asterion L",
  "Inion", "Lambda", 
  "Stylomastoid For. R", "Porion R",
  "Stylomastoid For. L", "Porion L",
  "Porion R", "Lat. Glenoid R",
  "Porion L", "Lat. Glenoid L",
  "Asterion R", "Parietal Notch R",
  "Parietal Notch R", "Mastoidiale R",
  "Mastoidiale R", "Porion R",
  "Asterion L", "Parietal Notch L",
  "Parietal Notch L", "Mastoidiale L",
  "Mastoidiale L", "Porion L",
  "Bregma", "Lambda", 
  "Bregma", "Post-toral sulcus", 
  "Post-toral sulcus", "Glabella",
  "Bregma", "Stephanion R",
  "Stephanion R", "Auriculare R",
  "Auriculare R","Porion R",
  "Bregma", "Stephanion L",
  "Stephanion L", "Auriculare L",
  "Auriculare L", "Porion L"
)

#3. Match them with the variable number to pass as a numerical index to the plot
wireframe_neuro$start_idx<-NA
wireframe_neuro$end_idx<-NA
for(a in 1:nrow(wireframe_neuro)){
  wireframe_neuro$start_idx[a]<-which(neuro_variables_name == wireframe_neuro$start[a])
  wireframe_neuro$end_idx[a]<-which(neuro_variables_name  == wireframe_neuro$end[a])
}

#The rotated coordinates are ploted for each PC.
#1. Setup camera parameters and colors for plots
camera_lat<-list(eye=list(x=0,y=2,z=0))
camera_front<-list(eye=list(x=2,y=0,z=0))
colors_wire<-c("#d16111","#227081") #color for max and min, respectively

#PC1 - lateral view plot
plot3d_df(ranges_neuro_sapiens[1:2,],plot_labels = FALSE,frame=wireframe_neuro[,3:4],color=colors_wire,plot.centroid = FALSE)%>%
layout(scene=list(xaxis=list(visible=F),yaxis=list(visible=F),zaxis=list(visible=F),camera=camera_front))

#PC1 - frontal view plot
plot3d_df(ranges_neuro_sapiens[1:2,],plot_labels = FALSE,frame=wireframe_neuro[,3:4],color=colors_wire,plot.centroid = FALSE)%>%
layout(scene=list(xaxis=list(visible=F),yaxis=list(visible=F),zaxis=list(visible=F),camera=camera_lat))

#PC2 - lateral view plot
plot3d_df(ranges_neuro_sapiens[3:4,],plot_labels = FALSE,frame=wireframe_neuro[,3:4],color=colors_wire,plot.centroid = FALSE)%>%
layout(scene=list(xaxis=list(visible=F),yaxis=list(visible=F),zaxis=list(visible=F),camera=camera_front))

#PC2 - frontal view plot
plot3d_df(ranges_neuro_sapiens[3:4,],plot_labels = FALSE,frame=wireframe_neuro[,3:4],color=colors_wire,plot.centroid = FALSE)%>%
layout(scene=list(xaxis=list(visible=F),yaxis=list(visible=F),zaxis=list(visible=F),camera=camera_lat))

#PC3 - lateral view plot
plot3d_df(ranges_neuro_sapiens[5:6,],plot_labels = FALSE,frame=wireframe_neuro[,3:4],color=colors_wire,plot.centroid = FALSE)%>%
layout(scene=list(xaxis=list(visible=F),yaxis=list(visible=F),zaxis=list(visible=F),camera=camera_front))

#PC3 - frontal view plot
plot3d_df(ranges_neuro_sapiens[5:6,],plot_labels = FALSE,frame=wireframe_neuro[,3:4],color=colors_wire,plot.centroid = FALSE)%>%
layout(scene=list(xaxis=list(visible=F),yaxis=list(visible=F),zaxis=list(visible=F),camera=camera_lat))

#PC4 - lateral view plot
plot3d_df(ranges_neuro_sapiens[7:8,],plot_labels = FALSE,frame=wireframe_neuro[,3:4],color=colors_wire,plot.centroid = FALSE)%>%
layout(scene=list(xaxis=list(visible=F),yaxis=list(visible=F),zaxis=list(visible=F),camera=camera_front))

#PC4 - frontal view plot
plot3d_df(ranges_neuro_sapiens[7:8,],plot_labels = FALSE,frame=wireframe_neuro[,3:4],color=colors_wire,plot.centroid = FALSE)%>%
layout(scene=list(xaxis=list(visible=F),yaxis=list(visible=F),zaxis=list(visible=F),camera=camera_lat))

```

### b. Neurocranial analyses of the *Homo neanderthalensis* lineage

Following the same structure as the analyses for the *H. sapiens* lineage, the next sub-sections present the analyses for the neurocranial data of the *H. neanderthalensis* lineage. The analyses presented in this section generate Figure 2 and are compiled with the other analyses to generate Tables 1, S4, and S5.

Before the analyses, specimens that are not part of the *H. neanderthalensis* lineage are removed.

```{r}
#create an index of which rows belong to the H. neanderthalensis lineage
neandertal_lineage_index <- !neurocranium_data$SpeciesExpanded %in% c(
      "early H. sapiens", "Upper Paleolithic H. sapiens","H. sapiens"
      )

neuro_neandertal_nomiss <- neuro_nomiss|>
  filter( #Filter out species not on H. neanderthalensis lineage
    neandertal_lineage_index
  )

```

#### i. Principal Components Analysis

PCA is used to explore the first four Principal Components through violin plots that are compiled in Figure 2 of the article.

The final violin plot presents the distribution of centroid size of specimens in each OTU, to explore specimen size.

```{r}
#PCA is calculated using an imported custom function written by MH.
PCA_neuro_neandertal <- PCA(neuro_neandertal_nomiss[,2:ncol(neuro_nomiss)],neuro_neandertal_nomiss[,1])

#A dataframe is created to facilitate ploting via ggplot
PCA_neuro_neandertal_plotdf <- tibble(
  Specimen = neuro_neandertal_nomiss$Specimen,
  Species =  factor(neurocranium_data$SpeciesExpanded[neandertal_lineage_index],
                    levels = 
                       c("early Homo", "H. erectus",
                         "H. heidelbergensis s.l.", 
                         "early H. neanderthalensis",
                         "H. neanderthalensis")
  ),
  PC1 = PCA_neuro_neandertal$PCS[,1],
  PC2 = PCA_neuro_neandertal$PCS[,2],
  PC3 = PCA_neuro_neandertal$PCS[,3],
  PC4 = PCA_neuro_neandertal$PCS[,4],
  Centroid_size = neuro_gpa$Csize[neandertal_lineage_index]
)

#Plot PC1
ggplot(PCA_neuro_neandertal_plotdf, aes(y = PC1,x=Species))+
  geom_violin(aes(color=Species, fill = Species))+
  scale_colour_viridis_d(option="H")+
  geom_boxplot(width=0.1)+
  scale_fill_viridis_d(alpha=0.3,option="H")+
  labs(x = "PC1")


#Plot PC2
ggplot(PCA_neuro_neandertal_plotdf, aes(y = PC2,x=Species))+
  geom_violin(aes(color=Species, fill = Species))+
  scale_colour_viridis_d(option="H")+
  geom_boxplot(width=0.1)+
  scale_fill_viridis_d(alpha=0.3,option="H")+
  labs(x = "PC2")

#Plot PC3
ggplot(PCA_neuro_neandertal_plotdf, aes(y = PC3,x=Species))+
  geom_violin(aes(color=Species, fill = Species))+
  scale_colour_viridis_d(option="H")+
  geom_boxplot(width=0.1)+
  scale_fill_viridis_d(alpha=0.3,option="H")+
  labs(x = "PC3")

#Plot PC4
ggplot(PCA_neuro_neandertal_plotdf, aes(y = PC4,x=Species))+
  geom_violin(aes(color=Species, fill = Species))+
  scale_colour_viridis_d(option="H")+
  geom_boxplot(width=0.1)+
  scale_fill_viridis_d(alpha=0.3,option="H")+
  labs(x = "PC4")

#Plot centroid size
ggplot(PCA_neuro_neandertal_plotdf, aes(y = Centroid_size, x=Species))+
  geom_violin(aes(color=Species, fill = Species))+
  scale_colour_viridis_d(option="H")+
  geom_boxplot(width=0.1)+
  scale_fill_viridis_d(alpha=0.3,option="H")+
  labs(x = "Centroid Size")

```

The eigenvalues and percentage of variance explained for this analysis are reported here. This makes up part of Table S4.

```{r}

PCA_neuro_neandertal$eigenvalues|>
  data.frame()|>
  slice(1:4)|>
  dplyr::rename(
    Eigenvalue = eigenvalues,
    `Variance %` = X..of.var,
    `Cumulative eigenvalue` = cum.evalues,
    `Cumulative Variance %` = cum...var
  )|>
  mutate(
    `Variance %` = round(`Variance %`,3),
    `Cumulative Variance %` = round(`Cumulative Variance %`,3)
  )|>
   kbl(caption = "Eigenvalues and variance explained for the neurocranial analysis of the H. neanderthalensis analysis.")|>
  kable_styling(
    bootstrap_options = c("striped", "hover", "condensed"),
    full_width = F)

```

#### ii. Evolutionary model testing

Next, we calculate the goodness of fit for different evolutionary models, as done in the analysis of the *H. sapiens* data.

The text output from this analyses is presented in the article in Table 1 and Table S5, and the last plot generated is included in Figure 2 of the article.

```{r}

#Create vector with species assignation
species_neandertal <- factor( neurocranium_data$SpeciesExpanded[neandertal_lineage_index]
)
                           
#load chronology data
chronology_neandertal <- taxa_chronology|>
  filter(
    !taxon %in% c(
      "early H. sapiens", "Upper Paleolithic H. sapiens","H. sapiens"
      )
  )

#This function prepares the data to be passed to PaleoTS
PTS_PCS_neandertal <- dists2PaleoTS(data.frame(PCA_neuro_neandertal_plotdf[,c(1,3:7)]),species_neandertal,chronology_neandertal)

#This wrapper function will test the 6 evolutionary models considered in the article against each of the PCs and the centroid size. The final figure output is used to compile Figure 2 in the article.
PTS_PCS_models_neandertal <- multiple_paleoTS(PTS_PCS_neandertal,models=6)

```

#### iii. PC wireframes

The final step in the analysis is to create the wireframe visualizations of the the principal components, to illustrate the shape changes over each PCA. The plots generated in this section are compiled in Figure 2 of the article.

```{r}

#Extract the minimum and maximum of each of the four PCs analyzed
PCranges_neuro_neandertal <- data.frame(
  matrix(0,8,ncol(PCA_neuro_neandertal$PCS)+1))# 8 rows because we are getting minimum and maxium for each PC.

#Name the columns of the new dataframe
colnames(PCranges_neuro_neandertal) <- c("PC_limit",colnames(PCA_neuro_neandertal$PCS))

#In this loop, the minimum and maximum values for each PC are extracted from the PC data and scaled by the square root of the eigenvalues, as the first step in rotating this PC coordinate back into the original variables' coordinates
for(a in 1:4){
  
  minPCidx <- which(PCA_neuro_neandertal$PCS[,a]==min(PCA_neuro_neandertal$PCS[,a]))
  
  maxPCidx <- which(PCA_neuro_neandertal$PCS[,a]==max(PCA_neuro_neandertal$PCS[,a]))
  
  PCranges_neuro_neandertal[(a-1)*2+1,a+1] <- PCA_neuro_neandertal$PCS[minPCidx,a]*PCA_neuro_neandertal$eigenvalues[a,1]^0.5
  
  PCranges_neuro_neandertal[(a-1)*2+1,1] <- paste0("minPC",a)
  
  PCranges_neuro_neandertal[(a-1)*2+2,a+1] <- PCA_neuro_neandertal$PCS[maxPCidx,a]*PCA_neuro_neandertal$eigenvalues[a,1]^0.5
  
  PCranges_neuro_neandertal[(a-1)*2+2,1] <- paste0("maxPC",a)
  
}

#The PC coordinates are muliplied by the eigenvectors to complete the rotation to the origninal variable scales.

ranges_neuro_neandertal <- as.matrix(PCranges_neuro_neandertal[,2:ncol(PCranges_neuro_neandertal)])%*%t(PCA_neuro_neandertal$evectors)

means_neuro_neandertal <- apply(neuro_neandertal_nomiss[,2:ncol(neuro_neandertal_nomiss)],2,mean)

ranges_neuro_neandertal <- data.frame(t(apply(ranges_neuro_neandertal,1,function(x){x+means_neuro_neandertal})))

ranges_neuro_neandertal <- cbind(PCranges_neuro_neandertal$PC_limit,ranges_neuro_neandertal)

colnames(ranges_neuro_neandertal)[1] <- colnames(PCranges_neuro_neandertal)[1]


#The rotated coordinates are plotted for each PC.
#1. Setup camera parameters and colors for plots
camera_lat<-list(eye=list(x=0,y=2,z=0))
camera_front<-list(eye=list(x=2,y=0,z=0))
colors_wire<-c("#d16111","#227081") #color for max and min, respectively

#PC1 - lateral view plot
plot3d_df(ranges_neuro_neandertal[1:2,],plot_labels = FALSE,frame=wireframe_neuro[,3:4],color=colors_wire,plot.centroid = FALSE)%>%
layout(scene=list(xaxis=list(visible=F),yaxis=list(visible=F),zaxis=list(visible=F),camera=camera_front))

#PC1 - frontal view plot
plot3d_df(ranges_neuro_neandertal[1:2,],plot_labels = FALSE,frame=wireframe_neuro[,3:4],color=colors_wire,plot.centroid = FALSE)%>%
layout(scene=list(xaxis=list(visible=F),yaxis=list(visible=F),zaxis=list(visible=F),camera=camera_lat))

#PC2 - lateral view plot
plot3d_df(ranges_neuro_neandertal[3:4,],plot_labels = FALSE,frame=wireframe_neuro[,3:4],color=colors_wire,plot.centroid = FALSE)%>%
layout(scene=list(xaxis=list(visible=F),yaxis=list(visible=F),zaxis=list(visible=F),camera=camera_front))

#PC2 - frontal view plot
plot3d_df(ranges_neuro_neandertal[3:4,],plot_labels = FALSE,frame=wireframe_neuro[,3:4],color=colors_wire,plot.centroid = FALSE)%>%
layout(scene=list(xaxis=list(visible=F),yaxis=list(visible=F),zaxis=list(visible=F),camera=camera_lat))

#PC3 - lateral view plot
plot3d_df(ranges_neuro_neandertal[5:6,],plot_labels = FALSE,frame=wireframe_neuro[,3:4],color=colors_wire,plot.centroid = FALSE)%>%
layout(scene=list(xaxis=list(visible=F),yaxis=list(visible=F),zaxis=list(visible=F),camera=camera_front))

#PC3 - frontal view plot
plot3d_df(ranges_neuro_neandertal[5:6,],plot_labels = FALSE,frame=wireframe_neuro[,3:4],color=colors_wire,plot.centroid = FALSE)%>%
layout(scene=list(xaxis=list(visible=F),yaxis=list(visible=F),zaxis=list(visible=F),camera=camera_lat))

#PC4 - lateral view plot
plot3d_df(ranges_neuro_neandertal[7:8,],plot_labels = FALSE,frame=wireframe_neuro[,3:4],color=colors_wire,plot.centroid = FALSE)%>%
layout(scene=list(xaxis=list(visible=F),yaxis=list(visible=F),zaxis=list(visible=F),camera=camera_front))

#PC4 - frontal view plot
plot3d_df(ranges_neuro_neandertal[7:8,],plot_labels = FALSE,frame=wireframe_neuro[,3:4],color=colors_wire,plot.centroid = FALSE)%>%
layout(scene=list(xaxis=list(visible=F),yaxis=list(visible=F),zaxis=list(visible=F),camera=camera_lat))


```

### c. Facial analyses of the *Homo sapiens* lineage

This is the third set of analyses that are compiled with the other analyses to generate Tables 1, S4, and S5. The analyses are separated into Principal Components Analysis, evolutionary model testing, and finally the generation of the wireframes for the extreme values of the Principal Components to illustrate the morphological changes across each axis.

Before the analyses, specimens that are not part of the *H. sapiens* lineage are removed.

```{r}
#create an index of which rows belong to the H. sapiens lineage
sapiens_lineage_index <- !face_data$SpeciesExpanded %in% c(
      "early H. neanderthalensis", "H. neanderthalensis"
      )

face_sapiens_nomiss <- face_nomiss|>
  filter( #Filter out species not on H. sapiens lineage
    sapiens_lineage_index
  )


```

#### i. Principal Components Analysis

PCA is used to explore the first four Principal Components through violin plots that are compiled in Figure 3 of the article.

The final violin plot presents the distribution of centroid size of specimens in each OTU, to explore specimen size.

```{r}
#PCA is calculated using an imported custom function written by MH.
PCA_face_sapiens <- PCA(face_sapiens_nomiss[,2:ncol(face_nomiss)],face_sapiens_nomiss[,1])

#A dataframe is created to facilitate ploting via ggplot
PCA_face_sapiens_plotdf <- tibble(
  Specimen = face_sapiens_nomiss$Specimen,
  Species =  factor(face_data$SpeciesExpanded[sapiens_lineage_index],
                    levels = 
                       c("early Homo", "H. erectus",
                         "H. heidelbergensis s.l.", 
                         "early H. sapiens",
                         "Upper Paleolithic H. sapiens",
                         "H. sapiens")
  ),
  PC1 = PCA_face_sapiens$PCS[,1],
  PC2 = PCA_face_sapiens$PCS[,2],
  PC3 = PCA_face_sapiens$PCS[,3],
  PC4 = PCA_face_sapiens$PCS[,4],
  Centroid_size = face_gpa$Csize[sapiens_lineage_index]
)

#Plot PC1
ggplot(PCA_face_sapiens_plotdf, aes(y = PC1,x=Species))+
  geom_violin(aes(color=Species, fill = Species))+
  scale_colour_viridis_d(option="H")+
  geom_boxplot(width=0.1)+
  scale_fill_viridis_d(alpha=0.3,option="H")+
  labs(x = "PC1")


#Plot PC2
ggplot(PCA_face_sapiens_plotdf, aes(y = PC2,x=Species))+
  geom_violin(aes(color=Species, fill = Species))+
  scale_colour_viridis_d(option="H")+
  geom_boxplot(width=0.1)+
  scale_fill_viridis_d(alpha=0.3,option="H")+
  labs(x = "PC2")

#Plot PC3
ggplot(PCA_face_sapiens_plotdf, aes(y = PC3,x=Species))+
  geom_violin(aes(color=Species, fill = Species))+
  scale_colour_viridis_d(option="H")+
  geom_boxplot(width=0.1)+
  scale_fill_viridis_d(alpha=0.3,option="H")+
  labs(x = "PC3")

#Plot PC4
ggplot(PCA_face_sapiens_plotdf, aes(y = PC4,x=Species))+
  geom_violin(aes(color=Species, fill = Species))+
  scale_colour_viridis_d(option="H")+
  geom_boxplot(width=0.1)+
  scale_fill_viridis_d(alpha=0.3,option="H")+
  labs(x = "PC4")

#Plot centroid size
ggplot(PCA_face_sapiens_plotdf, aes(y = Centroid_size, x=Species))+
  geom_violin(aes(color=Species, fill = Species))+
  scale_colour_viridis_d(option="H")+
  geom_boxplot(width=0.1)+
  scale_fill_viridis_d(alpha=0.3,option="H")+
  labs(x = "Centroid Size")

```

The eigenvalues and percentage of variance explained for this analysis are reported here. This makes up part of Table S4.

```{r}
PCA_face_sapiens$eigenvalues|>
  data.frame()|>
  slice(1:4)|>
  dplyr::rename(
    Eigenvalue = eigenvalues,
    `Variance %` = X..of.var,
    `Cumulative eigenvalue` = cum.evalues,
    `Cumulative Variance %` = cum...var
  )|>
  mutate(
    `Variance %` = round(`Variance %`,3),
    `Cumulative Variance %` = round(`Cumulative Variance %`,3)
  )|>
   kbl(caption = "Eigenvalues and variance explained for the facial analysis of the H. sapiens analysis")|>
  kable_styling(
    bootstrap_options = c("striped", "hover", "condensed"),
    full_width = F)
```

#### ii. Evolutionary model testing

Next, we calculate the goodness of fit for different evolutionary models, following the method described in Hunt (2012). The analyses are done using package `EvoTS`, inside a wrapper function (`multiple_paleoTS`), which tests multiple models on the same dataset and generate a summary plot.

The text output from this analyses is presented in the article in Table 1 and Table S5, and the last plot generated is included in Figure 3 of the article.

```{r}
#Create vector with species assignation
species_sapiens <- factor( face_data$SpeciesExpanded[sapiens_lineage_index]
)
                           
#load chronology data
chronology_sapiens <- taxa_chronology|>
  filter(
    !taxon %in% c(
      "early H. neanderthalensis", "H. neanderthalensis"
      )
  )

#This function prepares the data to be passed to PaleoTS
PTS_PCS_sapiens_face <- dists2PaleoTS(data.frame(PCA_face_sapiens_plotdf[,c(1,3:7)]),species_sapiens,chronology_sapiens)

#This wrapper function will test the 6 evolutionary models considered in the article against each of the PCs and the centroid size. The final figure output is used to compile Figure 3 in the article.
PTS_PCS_models_sapiens <- multiple_paleoTS(PTS_PCS_sapiens_face,models=6)
```

#### iii. PC wireframes

The final step in the analysis is to create the wireframe visualizations of the the principal components, to illustrate the shape changes over each PCA. The plots generated in this section are compiled in Figure 3 of the article.

```{r}
#Extract the minimum and maximum of each of the four PCs analyzed
PCranges_face_sapiens <- data.frame(
  matrix(0,8,ncol(PCA_face_sapiens$PCS)+1))# 8 rows because we are getting minimum and maxium for each PC.

#Name the columns as of the new dataframe
colnames(PCranges_face_sapiens) <- c("PC_limit",colnames(PCA_face_sapiens$PCS))

#In this loop, the minimum and maximum values for each PC are extracted from the PC data and scaled by the square root of the eigenvalues, as the first step in rotating this PC coordinate back into the original variables' coordinates
for(a in 1:4){
  
  minPCidx <- which(PCA_face_sapiens$PCS[,a]==min(PCA_face_sapiens$PCS[,a]))
  
  maxPCidx <- which(PCA_face_sapiens$PCS[,a]==max(PCA_face_sapiens$PCS[,a]))
  
  PCranges_face_sapiens[(a-1)*2+1,a+1] <- PCA_face_sapiens$PCS[minPCidx,a]*PCA_face_sapiens$eigenvalues[a,1]^0.5
  
  PCranges_face_sapiens[(a-1)*2+1,1] <- paste0("minPC",a)
  
  PCranges_face_sapiens[(a-1)*2+2,a+1] <- PCA_face_sapiens$PCS[maxPCidx,a]*PCA_face_sapiens$eigenvalues[a,1]^0.5
  
  PCranges_face_sapiens[(a-1)*2+2,1] <- paste0("maxPC",a)
  
}

#The PC coordinates are muliplied by the eigenvectors to complete the rotation to the origninal variable scales.

ranges_face_sapiens <- as.matrix(PCranges_face_sapiens[,2:ncol(PCranges_face_sapiens)])%*%t(PCA_face_sapiens$evectors)

means_face_sapiens <- apply(face_sapiens_nomiss[,2:ncol(face_sapiens_nomiss)],2,mean)

ranges_face_sapiens <- data.frame(t(apply(ranges_face_sapiens,1,function(x){x+means_face_sapiens})))

ranges_face_sapiens <- cbind(PCranges_face_sapiens$PC_limit,ranges_face_sapiens)

colnames(ranges_face_sapiens)[1] <- colnames(PCranges_face_sapiens)[1]

#next step the wireframe matrix is created this is a list table that ids which landmarks connect to which in the wireframe plot.
#1. Get the variable names
face_variables_name <- colnames(face_sapiens_nomiss)[-1]
face_variables_name <- face_variables_name[seq(1,length(face_variables_name),by=3)]|>
  str_replace("_X","")

#2.create the pairs of variables to be connected
wireframe_face <- tribble(
  ~start, ~end,
  "Distal M3 R",	"Canine-Premolar contact R",
  "Canine-Premolar contact R", "Prosthion",
  "Distal M3 L",	"Canine-Premolar contact L",
  "Canine-Premolar contact L",	"Prosthion",
  "Nasospinale",	"Prosthion",
  "Nasion",	"Mid-orbit torus superior R",
  "Nasion",	"Dacryon R",
  "Nasion",	"Alare R",
  "Nasion",	"Alare L",
  "Dacryon R",	"Zygoorbitale R",
  "Zygoorbitale R",	"Frontomalare Orb R",
  "Mid-orbit torus superior R",	"Frontomalare Orb R",
  "Nasospinale",	"Alare R",
  "Nasion",	"Mid-orbit torus superior L",
  "Nasion",	"Dacryon L",
  "Dacryon L",	"Zygoorbitale L",
  "Zygoorbitale L",	"Frontomalare Orb L",
  "Mid-orbit torus superior L",	"Frontomalare Orb L",
  "Nasospinale",	"Alare L"

)

#3. Match them with the variable number to pass as a numerical index to the plot
wireframe_face$start_idx<-NA
wireframe_face$end_idx<-NA
for(a in 1:nrow(wireframe_face)){
  wireframe_face$start_idx[a]<-which(face_variables_name == wireframe_face$start[a])
  wireframe_face$end_idx[a]<-which(face_variables_name  == wireframe_face$end[a])
}

#The rotated coordinates are ploted for each PC.
#1. Setup camera parameters and colors for plots
camera_lat<-list(eye=list(x=0,y=0,z=2))
camera_front<-list(eye=list(x=2,y=0,z=0))
colors_wire<-c("#d16111","#227081") #color for max and min, respectively

#PC1 - lateral view plot
plot3d_df(ranges_face_sapiens[1:2,],plot_labels = FALSE,frame=wireframe_face[,3:4],color=colors_wire,plot.centroid = FALSE)%>%
layout(scene=list(xaxis=list(visible=F),yaxis=list(visible=F),zaxis=list(visible=F),camera=camera_front))

#PC1 - frontal view plot
plot3d_df(ranges_face_sapiens[1:2,],plot_labels = FALSE,frame=wireframe_face[,3:4],color=colors_wire,plot.centroid = FALSE)%>%
layout(scene=list(xaxis=list(visible=F),yaxis=list(visible=F),zaxis=list(visible=F),camera=camera_lat))

#PC2 - lateral view plot
plot3d_df(ranges_face_sapiens[3:4,],plot_labels = FALSE,frame=wireframe_face[,3:4],color=colors_wire,plot.centroid = FALSE)%>%
layout(scene=list(xaxis=list(visible=F),yaxis=list(visible=F),zaxis=list(visible=F),camera=camera_front))

#PC2 - frontal view plot
plot3d_df(ranges_face_sapiens[3:4,],plot_labels = FALSE,frame=wireframe_face[,3:4],color=colors_wire,plot.centroid = FALSE)%>%
layout(scene=list(xaxis=list(visible=F),yaxis=list(visible=F),zaxis=list(visible=F),camera=camera_lat))

#PC3 - lateral view plot
plot3d_df(ranges_face_sapiens[5:6,],plot_labels = FALSE,frame=wireframe_face[,3:4],color=colors_wire,plot.centroid = FALSE)%>%
layout(scene=list(xaxis=list(visible=F),yaxis=list(visible=F),zaxis=list(visible=F),camera=camera_front))

#PC3 - frontal view plot
plot3d_df(ranges_face_sapiens[5:6,],plot_labels = FALSE,frame=wireframe_face[,3:4],color=colors_wire,plot.centroid = FALSE)%>%
layout(scene=list(xaxis=list(visible=F),yaxis=list(visible=F),zaxis=list(visible=F),camera=camera_lat))

#PC4 - lateral view plot
plot3d_df(ranges_face_sapiens[7:8,],plot_labels = FALSE,frame=wireframe_face[,3:4],color=colors_wire,plot.centroid = FALSE)%>%
layout(scene=list(xaxis=list(visible=F),yaxis=list(visible=F),zaxis=list(visible=F),camera=camera_front))

#PC4 - frontal view plot
plot3d_df(ranges_face_sapiens[7:8,],plot_labels = FALSE,frame=wireframe_face[,3:4],color=colors_wire,plot.centroid = FALSE)%>%
layout(scene=list(xaxis=list(visible=F),yaxis=list(visible=F),zaxis=list(visible=F),camera=camera_lat))

```

### d. Facial analyses of the *Homo neanderthalensis* lineage

This fourth block of analyses completes the set of results that generate Figure 4 and are compiled with the other analyses to generate Tables 1, S4, and S5.

Before the analyses, specimens that are not part of the *H. neanderthalensis* lineage are removed.

```{r}
#create an index of which rows belong to the H. sapiens lineage
neandertal_lineage_index <- !face_data$SpeciesExpanded %in% c(
      "early H. sapiens", "Upper Paleolithic H. sapiens","H. sapiens"
      )

face_neandertal_nomiss <- face_nomiss|>
  filter( #Filter out species not on H. neanderthalensis lineage
    neandertal_lineage_index
  )

```

#### i. Principal Components Analysis

PCA is used to explore the first four Principal Components through violin plots that are compiled in Figure 4 in the article.

The final violin plot presents the distribution of centroid size of specimens in each OTU, to explore specimen size.

```{r}
#PCA is calculated using an imported custom function written by MH.
PCA_face_neandertal <- PCA(face_neandertal_nomiss[,2:ncol(face_nomiss)],face_neandertal_nomiss[,1])

#A dataframe is created to facilitate ploting via ggplot
PCA_face_neandertal_plotdf <- tibble(
  Specimen = face_neandertal_nomiss$Specimen,
  Species =  factor(face_data$SpeciesExpanded[neandertal_lineage_index],
                    levels = 
                       c("early Homo", "H. erectus",
                         "H. heidelbergensis s.l.", 
                         "early H. neanderthalensis",
                         "H. neanderthalensis")
  ),
  PC1 = PCA_face_neandertal$PCS[,1],
  PC2 = PCA_face_neandertal$PCS[,2],
  PC3 = PCA_face_neandertal$PCS[,3],
  PC4 = PCA_face_neandertal$PCS[,4],
  Centroid_size = face_gpa$Csize[neandertal_lineage_index]
)

#Plot PC1
ggplot(PCA_face_neandertal_plotdf, aes(y = PC1,x=Species))+
  geom_violin(aes(color=Species, fill = Species))+
  scale_colour_viridis_d(option="H")+
  geom_boxplot(width=0.1)+
  scale_fill_viridis_d(alpha=0.3,option="H")+
  labs(x = "PC1")


#Plot PC2
ggplot(PCA_face_neandertal_plotdf, aes(y = PC2,x=Species))+
  geom_violin(aes(color=Species, fill = Species))+
  scale_colour_viridis_d(option="H")+
  geom_boxplot(width=0.1)+
  scale_fill_viridis_d(alpha=0.3,option="H")+
  labs(x = "PC2")

#Plot PC3
ggplot(PCA_face_neandertal_plotdf, aes(y = PC3,x=Species))+
  geom_violin(aes(color=Species, fill = Species))+
  scale_colour_viridis_d(option="H")+
  geom_boxplot(width=0.1)+
  scale_fill_viridis_d(alpha=0.3,option="H")+
  labs(x = "PC3")

#Plot PC4
ggplot(PCA_face_neandertal_plotdf, aes(y = PC4,x=Species))+
  geom_violin(aes(color=Species, fill = Species))+
  scale_colour_viridis_d(option="H")+
  geom_boxplot(width=0.1)+
  scale_fill_viridis_d(alpha=0.3,option="H")+
  labs(x = "PC4")

#Plot centroid size
ggplot(PCA_face_neandertal_plotdf, aes(y = Centroid_size, x=Species))+
  geom_violin(aes(color=Species, fill = Species))+
  scale_colour_viridis_d(option="H")+
  geom_boxplot(width=0.1)+
  scale_fill_viridis_d(alpha=0.3,option="H")+
  labs(x = "Centroid Size")

```

The eigenvalues and percentage of variance explained for this analysis are reported here. This makes up part of Table S4.

```{r}
PCA_face_sapiens$eigenvalues|>
  data.frame()|>
  slice(1:4)|>
  dplyr::rename(
    Eigenvalue = eigenvalues,
    `Variance %` = X..of.var,
    `Cumulative eigenvalue` = cum.evalues,
    `Cumulative Variance %` = cum...var
  )|>
  mutate(
    `Variance %` = round(`Variance %`,3),
    `Cumulative Variance %` = round(`Cumulative Variance %`,3)
  )|>
   kbl(caption = "Eigenvalues and variance explained for the facial analysis of the H. sapiens analysis")|>
  kable_styling(
    bootstrap_options = c("striped", "hover", "condensed"),
    full_width = F)
```

#### ii. Evolutionary model testing

Next, we calculate the goodness of fit for different evolutionary models, following the method described in Hunt (2012). The analyses are done using package `EvoTS`, inside a wrapper function (`multiple_paleoTS`), which tests multiple models on the same dataset and generate a summary plot.

The text output from these analyses is presented in the article in Table 1 and Table S5, and the last plot generated is included in Figure 4 of the article.

```{r}

#Create vector with species assignation
species_neandertal <- factor( face_data$SpeciesExpanded[neandertal_lineage_index]
)
                           
#load chronology data
chronology_neandertal <- taxa_chronology|>
  filter(
    !taxon %in% c(
      "early H. sapiens", "Upper Paleolithic H. sapiens","H. sapiens"
      )
  )

#This function prepares the data to be passed to PaleoTS
PTS_PCS_neandertal <- dists2PaleoTS(data.frame(PCA_face_neandertal_plotdf[,c(1,3:7)]),species_neandertal,chronology_neandertal)

#This wrapper function will  test the 6 evolutionary models considered in the article against each of the PCs and the centroid size. The final figure output is used to compile Figure 1 in the article.
PTS_PCS_models_neandertal <- multiple_paleoTS(PTS_PCS_neandertal,models=6)

```

#### iii. PC wireframes

The final step in the analysis is to create the wireframe visualizations of the the principal components, to illustrate the shape changes over each PCA. The plots generated in this section are compiled in Figure 1 of the article.

```{r}

#Extract the minimum and maximum of each of the four PCs analyzed
PCranges_face_neandertal <- data.frame(
  matrix(0,8,ncol(PCA_face_neandertal$PCS)+1))# 8 rows because we are getting minimum and maxium for each PC.

#Name the columns as of the new dataframe
colnames(PCranges_face_neandertal) <- c("PC_limit",colnames(PCA_face_neandertal$PCS))

#In this loop, the minimum and maximum values for each PC are extracted from the PC data and scaled by the square root of the eigenvalues, as the first step in rotating this PC coordinate back into the original variables' coordinates
for(a in 1:4){
  
  minPCidx <- which(PCA_face_neandertal$PCS[,a]==min(PCA_face_neandertal$PCS[,a]))
  
  maxPCidx <- which(PCA_face_neandertal$PCS[,a]==max(PCA_face_neandertal$PCS[,a]))
  
  PCranges_face_neandertal[(a-1)*2+1,a+1] <- PCA_face_neandertal$PCS[minPCidx,a]*PCA_face_neandertal$eigenvalues[a,1]^0.5
  
  PCranges_face_neandertal[(a-1)*2+1,1] <- paste0("minPC",a)
  
  PCranges_face_neandertal[(a-1)*2+2,a+1] <- PCA_face_neandertal$PCS[maxPCidx,a]*PCA_face_neandertal$eigenvalues[a,1]^0.5
  
  PCranges_face_neandertal[(a-1)*2+2,1] <- paste0("maxPC",a)
  
}

#The PC coordinates are muliplied by the eigenvectors to complete the rotation to the origninal variable scales.

ranges_face_neandertal <- as.matrix(PCranges_face_neandertal[,2:ncol(PCranges_face_neandertal)])%*%t(PCA_face_neandertal$evectors)

means_face_neandertal <- apply(face_neandertal_nomiss[,2:ncol(face_neandertal_nomiss)],2,mean)

ranges_face_neandertal <- data.frame(t(apply(ranges_face_neandertal,1,function(x){x+means_face_neandertal})))

ranges_face_neandertal <- cbind(PCranges_face_neandertal$PC_limit,ranges_face_neandertal)

colnames(ranges_face_neandertal)[1] <- colnames(PCranges_face_neandertal)[1]


#The rotated coordinates are plotted for each PC.
#1. Setup camera parameters and colors for plots
camera_lat<-list(eye=list(x=0,y=0,z=2))
camera_front<-list(eye=list(x=2,y=0,z=0))
colors_wire<-c("#d16111","#227081") #color for max and min, respectively

#PC1 - lateral view plot
plot3d_df(ranges_face_neandertal[1:2,],plot_labels = FALSE,frame=wireframe_face[,3:4],color=colors_wire,plot.centroid = FALSE)%>%
layout(scene=list(xaxis=list(visible=F),yaxis=list(visible=F),zaxis=list(visible=F),camera=camera_front))

#PC1 - frontal view plot
plot3d_df(ranges_face_neandertal[1:2,],plot_labels = FALSE,frame=wireframe_face[,3:4],color=colors_wire,plot.centroid = FALSE)%>%
layout(scene=list(xaxis=list(visible=F),yaxis=list(visible=F),zaxis=list(visible=F),camera=camera_lat))

#PC2 - lateral view plot
plot3d_df(ranges_face_neandertal[3:4,],plot_labels = FALSE,frame=wireframe_face[,3:4],color=colors_wire,plot.centroid = FALSE)%>%
layout(scene=list(xaxis=list(visible=F),yaxis=list(visible=F),zaxis=list(visible=F),camera=camera_front))

#PC2 - frontal view plot
plot3d_df(ranges_face_neandertal[3:4,],plot_labels = FALSE,frame=wireframe_face[,3:4],color=colors_wire,plot.centroid = FALSE)%>%
layout(scene=list(xaxis=list(visible=F),yaxis=list(visible=F),zaxis=list(visible=F),camera=camera_lat))

#PC3 - lateral view plot
plot3d_df(ranges_face_sapiens[5:6,],plot_labels = FALSE,frame=wireframe_face[,3:4],color=colors_wire,plot.centroid = FALSE)%>%
layout(scene=list(xaxis=list(visible=F),yaxis=list(visible=F),zaxis=list(visible=F),camera=camera_front))

#PC3 - frontal view plot
plot3d_df(ranges_face_neandertal[5:6,],plot_labels = FALSE,frame=wireframe_face[,3:4],color=colors_wire,plot.centroid = FALSE)%>%
layout(scene=list(xaxis=list(visible=F),yaxis=list(visible=F),zaxis=list(visible=F),camera=camera_lat))

#PC4 - lateral view plot
plot3d_df(ranges_face_sapiens[7:8,],plot_labels = FALSE,frame=wireframe_face[,3:4],color=colors_wire,plot.centroid = FALSE)%>%
layout(scene=list(xaxis=list(visible=F),yaxis=list(visible=F),zaxis=list(visible=F),camera=camera_front))

#PC4 - frontal view plot
plot3d_df(ranges_face_neandertal[7:8,],plot_labels = FALSE,frame=wireframe_face[,3:4],color=colors_wire,plot.centroid = FALSE)%>%
layout(scene=list(xaxis=list(visible=F),yaxis=list(visible=F),zaxis=list(visible=F),camera=camera_lat))


```

## 2. Supplementary analyses

The supplementary analyses presented in the article are replicated here. They represent different combinations of specimens into OTUs to explore the five alternative scenarios detailed in the article. All analyses follow the same structure of the main article analyses (Section 1 of this document), and their results are compiled in Tables S7-S11.

### 2a. Lineages starting with *Homo erectus*

Given the debate about the phylogenetic position of early *Homo* (*H. habilis* and *H. rudolphensis*) in the *Homo* lineage, and the fact that we had to group fossils assigned to these two species into an early *Homo* OTU, this section presents the eresults for lineages that do not include this OTU.

#### i. Neurocranial analyses of the *Homo sapiens* lineage

All analyses are presented inside a single code chunk. PC plots and Evolutionary model summary plots are generated here, but in the article only the summary table for evolutionary models is presented in Table S7.

```{r}
#1. Remove early Homo from dataset
sapiens_lineage_index_2ai <- !neurocranium_data$SpeciesExpanded %in% c(
      "early Homo",
      "early H. neanderthalensis",
      "H. neanderthalensis"
      )

neuro_sapiens_nomiss_2ai <- neuro_nomiss|>
  filter( #Filter out species not on H. sapiens lineage
    sapiens_lineage_index_2ai
  )

#2. Calculate PCA
PCA_neuro_sapiens_2ai <- PCA(neuro_sapiens_nomiss_2ai[,2:ncol(neuro_nomiss)],neuro_sapiens_nomiss_2ai[,1])

#A dataframe is created to facilitate ploting via ggplot
PCA_neuro_sapiens_plotdf_2ai <- tibble(
  Specimen = neuro_sapiens_nomiss_2ai$Specimen,
  Species =  factor(neurocranium_data$SpeciesExpanded[sapiens_lineage_index_2ai],
                    levels = 
                       c("H. erectus",
                         "H. heidelbergensis s.l.", 
                         "early H. sapiens",
                         "Upper Paleolithic H. sapiens",
                         "H. sapiens")
  ),
  PC1 = PCA_neuro_sapiens_2ai$PCS[,1],
  PC2 = PCA_neuro_sapiens_2ai$PCS[,2],
  PC3 = PCA_neuro_sapiens_2ai$PCS[,3],
  PC4 = PCA_neuro_sapiens_2ai$PCS[,4],
  Centroid_size = neuro_gpa$Csize[sapiens_lineage_index_2ai]
)

#Plot PC1
ggplot(PCA_neuro_sapiens_plotdf_2ai, aes(y = PC1,x=Species))+
  geom_violin(aes(color=Species, fill = Species))+
  scale_colour_viridis_d(option="H")+
  geom_boxplot(width=0.1)+
  scale_fill_viridis_d(alpha=0.3,option="H")+
  labs(x = "PC1")

#Plot PC2
ggplot(PCA_neuro_sapiens_plotdf_2ai, aes(y = PC2,x=Species))+
  geom_violin(aes(color=Species, fill = Species))+
  scale_colour_viridis_d(option="H")+
  geom_boxplot(width=0.1)+
  scale_fill_viridis_d(alpha=0.3,option="H")+
  labs(x = "PC2")

#Plot PC3
ggplot(PCA_neuro_sapiens_plotdf_2ai, aes(y = PC3,x=Species))+
  geom_violin(aes(color=Species, fill = Species))+
  scale_colour_viridis_d(option="H")+
  geom_boxplot(width=0.1)+
  scale_fill_viridis_d(alpha=0.3,option="H")+
  labs(x = "PC3")

#Plot PC4
ggplot(PCA_neuro_sapiens_plotdf_2ai, aes(y = PC4,x=Species))+
  geom_violin(aes(color=Species, fill = Species))+
  scale_colour_viridis_d(option="H")+
  geom_boxplot(width=0.1)+
  scale_fill_viridis_d(alpha=0.3,option="H")+
  labs(x = "PC4")

#Plot centroid size
ggplot(PCA_neuro_sapiens_plotdf_2ai, aes(y = Centroid_size, x=Species))+
  geom_violin(aes(color=Species, fill = Species))+
  scale_colour_viridis_d(option="H")+
  geom_boxplot(width=0.1)+
  scale_fill_viridis_d(alpha=0.3,option="H")+
  labs(x = "Centroid Size")

#3.Evolutionary models

#Create vector with species assignation
species_sapiens_2ai <- factor( neurocranium_data$SpeciesExpanded[sapiens_lineage_index_2ai]
)
                           
#load chronology data
chronology_sapiens_2ai <- taxa_chronology|>
  filter(
    !taxon %in% c(
      "early Homo",
      "early H. neanderthalensis", 
      "H. neanderthalensis"
      )
  )

#This function prepares the data to be passed to PaleoTS
PTS_PCS_sapiens_2ai <- dists2PaleoTS(data.frame(PCA_neuro_sapiens_plotdf_2ai[,c(1,3:7)]),species_sapiens_2ai,chronology_sapiens_2ai)

#This wrapper function will run test the 6 evolutionary models considered in the article against each of the PCs and the centroid size.
PTS_PCS_models_sapiens_2ai <- multiple_paleoTS(PTS_PCS_sapiens_2ai,models=6)
```

#### ii. Neurocranial analysis of the *Homo neanderthalensis* lineage

This follows the same structure as the previous analysis.

```{r}
#1. Remove early Homo from dataset
neandertal_lineage_index_2aii <- !neurocranium_data$SpeciesExpanded %in% c(
  "early Homo",
  "early H. sapiens",
  "Upper Paleolithic H. sapiens",
  "H. sapiens"
      )

neuro_neandertal_nomiss_2aii <- neuro_nomiss|>
  filter( #Filter out species not on H. neanderthalensis lineage
    neandertal_lineage_index_2aii
  )

#2. Calculate PCA
PCA_neuro_neandertal_2aii <- PCA(neuro_neandertal_nomiss_2aii[,2:ncol(neuro_nomiss)],neuro_neandertal_nomiss_2aii[,1])

#A dataframe is created to facilitate ploting via ggplot
PCA_neuro_neandertal_plotdf_2aii <- tibble(
  Specimen = neuro_neandertal_nomiss_2aii$Specimen,
  Species =  factor(neurocranium_data$SpeciesExpanded[neandertal_lineage_index_2aii],
                    levels = 
                       c("H. erectus",
                         "H. heidelbergensis s.l.", 
                         "early H. neanderthalensis",
                         "H. neanderthalensis")
  ),
  PC1 = PCA_neuro_neandertal_2aii$PCS[,1],
  PC2 = PCA_neuro_neandertal_2aii$PCS[,2],
  PC3 = PCA_neuro_neandertal_2aii$PCS[,3],
  PC4 = PCA_neuro_neandertal_2aii$PCS[,4],
  Centroid_size = neuro_gpa$Csize[neandertal_lineage_index_2aii]
)

#Plot  PC1
ggplot(PCA_neuro_neandertal_plotdf_2aii, aes(y = PC1,x=Species))+
  geom_violin(aes(color=Species, fill = Species))+
  scale_colour_viridis_d(option="H")+
  geom_boxplot(width=0.1)+
  scale_fill_viridis_d(alpha=0.3,option="H")+
  labs(x = "PC1")

#Plot  PC2
ggplot(PCA_neuro_neandertal_plotdf_2aii, aes(y = PC2,x=Species))+
  geom_violin(aes(color=Species, fill = Species))+
  scale_colour_viridis_d(option="H")+
  geom_boxplot(width=0.1)+
  scale_fill_viridis_d(alpha=0.3,option="H")+
  labs(x = "PC2")

#Plot  PC3
ggplot(PCA_neuro_neandertal_plotdf_2aii, aes(y = PC3,x=Species))+
  geom_violin(aes(color=Species, fill = Species))+
  scale_colour_viridis_d(option="H")+
  geom_boxplot(width=0.1)+
  scale_fill_viridis_d(alpha=0.3,option="H")+
  labs(x = "PC3")

#Plot PC4
ggplot(PCA_neuro_neandertal_plotdf_2aii, aes(y = PC4,x=Species))+
  geom_violin(aes(color=Species, fill = Species))+
  scale_colour_viridis_d(option="H")+
  geom_boxplot(width=0.1)+
  scale_fill_viridis_d(alpha=0.3,option="H")+
  labs(x = "PC4")

#Plot centroid size
ggplot(PCA_neuro_neandertal_plotdf_2aii, aes(y = Centroid_size, x=Species))+
  geom_violin(aes(color=Species, fill = Species))+
  scale_colour_viridis_d(option="H")+
  geom_boxplot(width=0.1)+
  scale_fill_viridis_d(alpha=0.3,option="H")+
  labs(x = "Centroid Size")

#3 Evolutionary models

#Create vector with species assignation
species_neandertal_2aii <- factor( neurocranium_data$SpeciesExpanded[neandertal_lineage_index_2aii]
)
                           
#load chronology data
chronology_neandertal_2aii <- taxa_chronology|>
  filter(
    !taxon %in% c(
      "early Homo",
      "early H. sapiens",
      "Upper Paleolithic H. sapiens",
      "H. sapiens"
      )
  )

#This function prepares the data to be passed to PaleoTS
PTS_PCS_neandertal_2aii <- dists2PaleoTS(data.frame(PCA_neuro_neandertal_plotdf_2aii[,c(1,3:7)]),species_neandertal_2aii,chronology_neandertal_2aii)

#This wrapper function will test the 6 evolutionary models considered in the article against each of the PCs and the centroid size. 
PTS_PCS_models_neandertal_2aii <- multiple_paleoTS(PTS_PCS_neandertal_2aii,models=6)
```

#### iii. Facial analyses of the *Homo sapiens* lineage

This follows the same structure as the previous analysis.

```{r}
#1. Remove early Homo from dataset
sapiens_lineage_index_2aiii <- !face_data$SpeciesExpanded %in% c(
      "early Homo",
      "early H. neanderthalensis",
      "H. neanderthalensis"
      )

face_sapiens_nomiss_2aiii <- face_nomiss|>
  filter( #Filter out species not on H. sapiens lineage
    sapiens_lineage_index_2aiii
  )

#2. Calculate PCA
PCA_face_sapiens_2aiii <- PCA(face_sapiens_nomiss_2aiii[,2:ncol(face_nomiss)],face_sapiens_nomiss_2aiii[,1])

#A dataframe is created to facilitate ploting via ggplot
PCA_face_sapiens_plotdf_2aiii <- tibble(
  Specimen = face_sapiens_nomiss_2aiii$Specimen,
  Species =  factor(face_data$SpeciesExpanded[sapiens_lineage_index_2aiii],
                    levels = 
                       c("H. erectus",
                         "H. heidelbergensis s.l.", 
                         "early H. sapiens",
                         "Upper Paleolithic H. sapiens",
                         "H. sapiens")
  ),
  PC1 = PCA_face_sapiens_2aiii$PCS[,1],
  PC2 = PCA_face_sapiens_2aiii$PCS[,2],
  PC3 = PCA_face_sapiens_2aiii$PCS[,3],
  PC4 = PCA_face_sapiens_2aiii$PCS[,4],
  Centroid_size = face_gpa$Csize[sapiens_lineage_index_2aiii]
)

#Plot PC1
ggplot(PCA_face_sapiens_plotdf_2aiii, aes(y = PC1,x=Species))+
  geom_violin(aes(color=Species, fill = Species))+
  scale_colour_viridis_d(option="H")+
  geom_boxplot(width=0.1)+
  scale_fill_viridis_d(alpha=0.3,option="H")+
  labs(x = "PC1")

#Plot PC2
ggplot(PCA_face_sapiens_plotdf_2aiii, aes(y = PC2,x=Species))+
  geom_violin(aes(color=Species, fill = Species))+
  scale_colour_viridis_d(option="H")+
  geom_boxplot(width=0.1)+
  scale_fill_viridis_d(alpha=0.3,option="H")+
  labs(x = "PC2")

#Plot PC3
ggplot(PCA_face_sapiens_plotdf_2aiii, aes(y = PC3,x=Species))+
  geom_violin(aes(color=Species, fill = Species))+
  scale_colour_viridis_d(option="H")+
  geom_boxplot(width=0.1)+
  scale_fill_viridis_d(alpha=0.3,option="H")+
  labs(x = "PC3")

#Plot PC4
ggplot(PCA_face_sapiens_plotdf_2aiii, aes(y = PC4,x=Species))+
  geom_violin(aes(color=Species, fill = Species))+
  scale_colour_viridis_d(option="H")+
  geom_boxplot(width=0.1)+
  scale_fill_viridis_d(alpha=0.3,option="H")+
  labs(x = "PC4")

#Plot centroid size
ggplot(PCA_face_sapiens_plotdf_2aiii, aes(y = Centroid_size, x=Species))+
  geom_violin(aes(color=Species, fill = Species))+
  scale_colour_viridis_d(option="H")+
  geom_boxplot(width=0.1)+
  scale_fill_viridis_d(alpha=0.3,option="H")+
  labs(x = "Centroid Size")

#3 Evolutionary models

#Create vector with species assignation
species_sapiens_2aiii <- factor( face_data$SpeciesExpanded[sapiens_lineage_index_2aiii]
)
                           
#load chronology data
chronology_sapiens_2aiii <- taxa_chronology|>
  filter(
    !taxon %in% c(
      "early Homo",
      "early H. neanderthalensis", 
      "H. neanderthalensis"
      )
  )

#This function prepares the data to be passed to PaleoTS
PTS_PCS_sapiens_2aiii <- dists2PaleoTS(data.frame(PCA_face_sapiens_plotdf_2aiii[,c(1,3:7)]),species_sapiens_2aiii,chronology_sapiens_2aiii)

#This wrapper function will test the 6 evolutionary models considered in the article against each of the PCs and the centroid size. 
PTS_PCS_models_sapiens_2aiii <- multiple_paleoTS(PTS_PCS_sapiens_2aiii,models=6)
```

#### iv. Facial analysis of the *Homo neanderthalensis* lineage

This follows the same structure as the previous analysis.

```{r}
#1. Remove early Homo from dataset
neandertal_lineage_index_2aiv <- !face_data$SpeciesExpanded %in% c(
  "early Homo",
  "early H. sapiens",
  "Upper Paleolithic H. sapiens",
  "H. sapiens"
      )

face_neandertal_nomiss_2aiv <- face_nomiss|>
  filter( #Filter out species not on H. neanderthalensis lineage
    neandertal_lineage_index_2aiv
  )

#2. Calculate PCA
PCA_face_neandertal_2aiv <- PCA(face_neandertal_nomiss_2aiv[,2:ncol(face_nomiss)],face_neandertal_nomiss_2aiv[,1])

#A dataframe is created to facilitate ploting via ggplot
PCA_face_neandertal_plotdf_2aiv <- tibble(
  Specimen = face_neandertal_nomiss_2aiv$Specimen,
  Species =  factor(face_data$SpeciesExpanded[neandertal_lineage_index_2aiv],
                    levels = 
                       c("H. erectus",
                         "H. heidelbergensis s.l.", 
                         "early H. neanderthalensis",
                         "H. neanderthalensis")
  ),
  PC1 = PCA_face_neandertal_2aiv$PCS[,1],
  PC2 = PCA_face_neandertal_2aiv$PCS[,2],
  PC3 = PCA_face_neandertal_2aiv$PCS[,3],
  PC4 = PCA_face_neandertal_2aiv$PCS[,4],
  Centroid_size = face_gpa$Csize[neandertal_lineage_index_2aiv]
)

#Plot  PC1
ggplot(PCA_face_neandertal_plotdf_2aiv, aes(y = PC1,x=Species))+
  geom_violin(aes(color=Species, fill = Species))+
  scale_colour_viridis_d(option="H")+
  geom_boxplot(width=0.1)+
  scale_fill_viridis_d(alpha=0.3,option="H")+
  labs(x = "PC1")

#Plot PC2
ggplot(PCA_face_neandertal_plotdf_2aiv, aes(y = PC2,x=Species))+
  geom_violin(aes(color=Species, fill = Species))+
  scale_colour_viridis_d(option="H")+
  geom_boxplot(width=0.1)+
  scale_fill_viridis_d(alpha=0.3,option="H")+
  labs(x = "PC2")

#Plot PC3
ggplot(PCA_face_neandertal_plotdf_2aiv, aes(y = PC3,x=Species))+
  geom_violin(aes(color=Species, fill = Species))+
  scale_colour_viridis_d(option="H")+
  geom_boxplot(width=0.1)+
  scale_fill_viridis_d(alpha=0.3,option="H")+
  labs(x = "PC3")

#Plot PC4
ggplot(PCA_face_neandertal_plotdf_2aiv, aes(y = PC4,x=Species))+
  geom_violin(aes(color=Species, fill = Species))+
  scale_colour_viridis_d(option="H")+
  geom_boxplot(width=0.1)+
  scale_fill_viridis_d(alpha=0.3,option="H")+
  labs(x = "PC4")

#Plot centroid size
ggplot(PCA_face_neandertal_plotdf_2aiv, aes(y = Centroid_size, x=Species))+
  geom_violin(aes(color=Species, fill = Species))+
  scale_colour_viridis_d(option="H")+
  geom_boxplot(width=0.1)+
  scale_fill_viridis_d(alpha=0.3,option="H")+
  labs(x = "Centroid Size")

#3 Evolutionary models

#Create vector with species assignation
species_neandertal_2aiv <- factor( face_data$SpeciesExpanded[neandertal_lineage_index_2aiv]
)
                           
#load chronology data
chronology_neandertal_2aiv <- taxa_chronology|>
  filter(
    !taxon %in% c(
      "early Homo",
      "early H. sapiens",
      "Upper Paleolithic H. sapiens",
      "H. sapiens"
      )
  )

#This function prepares the data to be passed to PaleoTS

####PCs 1 and 3 ARE RETURNING CALCULATION ERRORS IN THE EVOLUTIONARY MODEL TESTS, SO IT WAS REMOVED FROM THIS ANALYSIS.

PTS_PCS_neandertal_2aiv <- dists2PaleoTS(data.frame(PCA_face_neandertal_plotdf_2aiv[,c(1,4:5,7)]),species_neandertal_2aiv,chronology_neandertal_2aiv)

#This wrapper function will test the 6 evolutionary models considered in the article against each of the PCs and the centroid size. 
PTS_PCS_models_neandertal_2aiv <- multiple_paleoTS(PTS_PCS_neandertal_2aiv,models=6)
```

### 2b. early *Homo* only includes *H. habilis* specimen

In this scenario, the *H. habilis* specimen available for analysis (KNM ER 1813) is assumed to represent the average morphology of the early *Homo* OTU.

#### i. Neurocranial analyses of the *Homo sapiens* lineage

The same set of analyses done in section 2a are replicated here, starting with the removal of *H. rudolphensis*, followed by PCA, and evolutionary models.

```{r}
#1. Remove H. rudolphensis from dataset
sapiens_lineage_index_2bi <-  !neurocranium_data$SpeciesExpanded %in% c(
      "early H. neanderthalensis",
      "H. neanderthalensis"
      ) & neurocranium_data$Specimen != "KNM ER 1813"


neuro_sapiens_nomiss_2bi <- neuro_nomiss|>
  filter( #Filter out species not on H. sapiens lineage
    sapiens_lineage_index_2bi
  )

#2. Calculate PCA
PCA_neuro_sapiens_2bi <- PCA(neuro_sapiens_nomiss_2bi[,2:ncol(neuro_nomiss)],neuro_sapiens_nomiss_2bi[,1])

#A dataframe is created to facilitate ploting via ggplot
PCA_neuro_sapiens_plotdf_2bi <- tibble(
  Specimen = neuro_sapiens_nomiss_2bi$Specimen,
  Species =  factor(neurocranium_data$SpeciesExpanded[sapiens_lineage_index_2bi],
                    levels = 
                       c("early Homo",
                         "H. erectus",
                         "H. heidelbergensis s.l.", 
                         "early H. sapiens",
                         "Upper Paleolithic H. sapiens",
                         "H. sapiens")
  ),
  PC1 = PCA_neuro_sapiens_2bi$PCS[,1],
  PC2 = PCA_neuro_sapiens_2bi$PCS[,2],
  PC3 = PCA_neuro_sapiens_2bi$PCS[,3],
  PC4 = PCA_neuro_sapiens_2bi$PCS[,4],
  Centroid_size = neuro_gpa$Csize[sapiens_lineage_index_2bi]
)

#Plot PC1
ggplot(PCA_neuro_sapiens_plotdf_2bi, aes(y = PC1,x=Species))+
  geom_violin(aes(color=Species, fill = Species))+
  scale_colour_viridis_d(option="H")+
  geom_boxplot(width=0.1)+
  scale_fill_viridis_d(alpha=0.3,option="H")+
  labs(x = "PC1")

#Plot PC2
ggplot(PCA_neuro_sapiens_plotdf_2bi, aes(y = PC2,x=Species))+
  geom_violin(aes(color=Species, fill = Species))+
  scale_colour_viridis_d(option="H")+
  geom_boxplot(width=0.1)+
  scale_fill_viridis_d(alpha=0.3,option="H")+
  labs(x = "PC2")

#Plot PC3
ggplot(PCA_neuro_sapiens_plotdf_2bi, aes(y = PC3,x=Species))+
  geom_violin(aes(color=Species, fill = Species))+
  scale_colour_viridis_d(option="H")+
  geom_boxplot(width=0.1)+
  scale_fill_viridis_d(alpha=0.3,option="H")+
  labs(x = "PC3")

#Plot PC4
ggplot(PCA_neuro_sapiens_plotdf_2bi, aes(y = PC4,x=Species))+
  geom_violin(aes(color=Species, fill = Species))+
  scale_colour_viridis_d(option="H")+
  geom_boxplot(width=0.1)+
  scale_fill_viridis_d(alpha=0.3,option="H")+
  labs(x = "PC4")

#Plot centroid size
ggplot(PCA_neuro_sapiens_plotdf_2bi, aes(y = Centroid_size, x=Species))+
  geom_violin(aes(color=Species, fill = Species))+
  scale_colour_viridis_d(option="H")+
  geom_boxplot(width=0.1)+
  scale_fill_viridis_d(alpha=0.3,option="H")+
  labs(x = "Centroid Size")

#3 Evolutionary models

#Create vector with species assignation
species_sapiens_2bi <- factor( neurocranium_data$SpeciesExpanded[sapiens_lineage_index_2bi]
)
                           
#load chronology data
chronology_sapiens_2bi <- taxa_chronology|>
  filter(
    !taxon %in% c(
      "early H. neanderthalensis", 
      "H. neanderthalensis"
      )
  )

#This function prepares the data to be passed to PaleoTS
PTS_PCS_sapiens_2bi <- dists2PaleoTS(data.frame(PCA_neuro_sapiens_plotdf_2bi[,c(1,3:7)]),species_sapiens_2bi,chronology_sapiens_2bi)

#This wrapper function will test the 6 evolutionary models considered in the article against each of the PCs and the centroid size.
PTS_PCS_models_sapiens_2bi <- multiple_paleoTS(PTS_PCS_sapiens_2bi,models=6)
```

#### ii. Neurocranial analysis of the *Homo neanderthalensis* lineage

This follows the same structure as the previous analysis.

```{r}
#1. Remove H. rudolphensis from dataset
neandertal_lineage_index_2bii <- !neurocranium_data$SpeciesExpanded %in% c(
  "early H. sapiens",
  "Upper Paleolithic H. sapiens",
  "H. sapiens"
      ) & neurocranium_data$Specimen != "KNM ER 1813"

neuro_neandertal_nomiss_2bii <- neuro_nomiss|>
  filter( #Filter out species not on H. neanderthalensis lineage
    neandertal_lineage_index_2bii
  )

#2. Calculate PCA
PCA_neuro_neandertal_2bii <- PCA(neuro_neandertal_nomiss_2bii[,2:ncol(neuro_nomiss)],neuro_neandertal_nomiss_2bii[,1])

#A dataframe is created to facilitate ploting via ggplot
PCA_neuro_neandertal_plotdf_2bii <- tibble(
  Specimen = neuro_neandertal_nomiss_2bii$Specimen,
  Species =  factor(neurocranium_data$SpeciesExpanded[neandertal_lineage_index_2bii],
                    levels = 
                       c("early Homo",
                         "H. erectus",
                         "H. heidelbergensis s.l.", 
                         "early H. neanderthalensis",
                         "H. neanderthalensis")
  ),
  PC1 = PCA_neuro_neandertal_2bii$PCS[,1],
  PC2 = PCA_neuro_neandertal_2bii$PCS[,2],
  PC3 = PCA_neuro_neandertal_2bii$PCS[,3],
  PC4 = PCA_neuro_neandertal_2bii$PCS[,4],
  Centroid_size = neuro_gpa$Csize[neandertal_lineage_index_2bii]
)

#Plot PC1
ggplot(PCA_neuro_neandertal_plotdf_2bii, aes(y = PC1,x=Species))+
  geom_violin(aes(color=Species, fill = Species))+
  scale_colour_viridis_d(option="H")+
  geom_boxplot(width=0.1)+
  scale_fill_viridis_d(alpha=0.3,option="H")+
  labs(x = "PC1")

#Plot PC2
ggplot(PCA_neuro_neandertal_plotdf_2bii, aes(y = PC2,x=Species))+
  geom_violin(aes(color=Species, fill = Species))+
  scale_colour_viridis_d(option="H")+
  geom_boxplot(width=0.1)+
  scale_fill_viridis_d(alpha=0.3,option="H")+
  labs(x = "PC2")

#Plot PC3
ggplot(PCA_neuro_neandertal_plotdf_2bii, aes(y = PC3,x=Species))+
  geom_violin(aes(color=Species, fill = Species))+
  scale_colour_viridis_d(option="H")+
  geom_boxplot(width=0.1)+
  scale_fill_viridis_d(alpha=0.3,option="H")+
  labs(x = "PC3")

#Plot PC4
ggplot(PCA_neuro_neandertal_plotdf_2bii, aes(y = PC4,x=Species))+
  geom_violin(aes(color=Species, fill = Species))+
  scale_colour_viridis_d(option="H")+
  geom_boxplot(width=0.1)+
  scale_fill_viridis_d(alpha=0.3,option="H")+
  labs(x = "PC4")

#Plot centroid size
ggplot(PCA_neuro_neandertal_plotdf_2bii, aes(y = Centroid_size, x=Species))+
  geom_violin(aes(color=Species, fill = Species))+
  scale_colour_viridis_d(option="H")+
  geom_boxplot(width=0.1)+
  scale_fill_viridis_d(alpha=0.3,option="H")+
  labs(x = "Centroid Size")

#3 Evolutionary models

#Create vector with species assignation
species_neandertal_2bii <- factor( neurocranium_data$SpeciesExpanded[neandertal_lineage_index_2bii]
)
                           
#load chronology data
chronology_neandertal_2bii <- taxa_chronology|>
  filter(
    !taxon %in% c(
      "early H. sapiens",
      "Upper Paleolithic H. sapiens",
      "H. sapiens"
      )
  )

#This function prepares the data to be passed to PaleoTS
PTS_PCS_neandertal_2bii <- dists2PaleoTS(data.frame(PCA_neuro_neandertal_plotdf_2bii[,c(1,3:7)]),species_neandertal_2bii,chronology_neandertal_2bii)

#This wrapper function will test the 6 evolutionary models considered in the article against each of the PCs and the centroid size. 
PTS_PCS_models_neandertal_2bii <- multiple_paleoTS(PTS_PCS_neandertal_2bii,models=6)
```

#### iii. Facial analyses of the *Homo sapiens* lineage

This follows the same structure as the previous analysis.

```{r}
#1. Remove Homo rudolphensis from dataset
sapiens_lineage_index_2biii <- !face_data$SpeciesExpanded %in% c(
      "early H. neanderthalensis",
      "H. neanderthalensis"
      )& face_data$Specimen != "KNM ER 1813"

face_sapiens_nomiss_2biii <- face_nomiss|>
  filter( #Filter out species not on H. sapiens lineage
    sapiens_lineage_index_2biii
  )

#2. Calculate PCA
PCA_face_sapiens_2biii <- PCA(face_sapiens_nomiss_2biii[,2:ncol(face_nomiss)],face_sapiens_nomiss_2biii[,1])

#A dataframe is created to facilitate ploting via ggplot
PCA_face_sapiens_plotdf_2biii <- tibble(
  Specimen = face_sapiens_nomiss_2biii$Specimen,
  Species =  factor(face_data$SpeciesExpanded[sapiens_lineage_index_2biii],
                    levels = 
                       c("early Homo",
                         "H. erectus",
                         "H. heidelbergensis s.l.", 
                         "early H. sapiens",
                         "Upper Paleolithic H. sapiens",
                         "H. sapiens")
  ),
  PC1 = PCA_face_sapiens_2biii$PCS[,1],
  PC2 = PCA_face_sapiens_2biii$PCS[,2],
  PC3 = PCA_face_sapiens_2biii$PCS[,3],
  PC4 = PCA_face_sapiens_2biii$PCS[,4],
  Centroid_size = face_gpa$Csize[sapiens_lineage_index_2biii]
)

#Plot PC1
ggplot(PCA_face_sapiens_plotdf_2biii, aes(y = PC1,x=Species))+
  geom_violin(aes(color=Species, fill = Species))+
  scale_colour_viridis_d(option="H")+
  geom_boxplot(width=0.1)+
  scale_fill_viridis_d(alpha=0.3,option="H")+
  labs(x = "PC1")

#Plot PC2
ggplot(PCA_face_sapiens_plotdf_2biii, aes(y = PC2,x=Species))+
  geom_violin(aes(color=Species, fill = Species))+
  scale_colour_viridis_d(option="H")+
  geom_boxplot(width=0.1)+
  scale_fill_viridis_d(alpha=0.3,option="H")+
  labs(x = "PC2")

#Plot PC3
ggplot(PCA_face_sapiens_plotdf_2biii, aes(y = PC3,x=Species))+
  geom_violin(aes(color=Species, fill = Species))+
  scale_colour_viridis_d(option="H")+
  geom_boxplot(width=0.1)+
  scale_fill_viridis_d(alpha=0.3,option="H")+
  labs(x = "PC3")

#Plot PC4
ggplot(PCA_face_sapiens_plotdf_2biii, aes(y = PC4,x=Species))+
  geom_violin(aes(color=Species, fill = Species))+
  scale_colour_viridis_d(option="H")+
  geom_boxplot(width=0.1)+
  scale_fill_viridis_d(alpha=0.3,option="H")+
  labs(x = "PC4")

#Plot centroid size
ggplot(PCA_face_sapiens_plotdf_2biii, aes(y = Centroid_size, x=Species))+
  geom_violin(aes(color=Species, fill = Species))+
  scale_colour_viridis_d(option="H")+
  geom_boxplot(width=0.1)+
  scale_fill_viridis_d(alpha=0.3,option="H")+
  labs(x = "Centroid Size")

#3 Evolutionary models

#Create vector with species assignation
species_sapiens_2biii <- factor( face_data$SpeciesExpanded[sapiens_lineage_index_2biii]
)
                           
#load chronology data
chronology_sapiens_2biii <- taxa_chronology|>
  filter(
    !taxon %in% c(
      "early H. neanderthalensis", 
      "H. neanderthalensis"
      )
  )

#This function prepares the data to be passed to PaleoTS
PTS_PCS_sapiens_2biii <- dists2PaleoTS(data.frame(PCA_face_sapiens_plotdf_2biii[,c(1,3:7)]),species_sapiens_2biii,chronology_sapiens_2biii)

#This wrapper function will test the 6 evolutionary models considered in the article against each of the PCs and the centroid size.
PTS_PCS_models_sapiens_2biii <- multiple_paleoTS(PTS_PCS_sapiens_2biii,models=6)
```

#### iv. Facial analysis of the *Homo neanderthalensis* lineage

This follows the same structure as the previous analysis.

```{r}
#1. Remove Homo rudolphensis from the dataset
neandertal_lineage_index_2biv <- !face_data$SpeciesExpanded %in% c(
  "early H. sapiens",
  "Upper Paleolithic H. sapiens",
  "H. sapiens"
      )& face_data$Specimen != "KNM ER 1813"

face_neandertal_nomiss_2biv <- face_nomiss|>
  filter( #Filter out species not on H. neanderthalensis lineage
    neandertal_lineage_index_2biv
  )

#2. Calculate PCA
PCA_face_neandertal_2biv <- PCA(face_neandertal_nomiss_2biv[,2:ncol(face_nomiss)],face_neandertal_nomiss_2biv[,1])

#A dataframe is created to facilitate ploting via ggplot
PCA_face_neandertal_plotdf_2biv <- tibble(
  Specimen = face_neandertal_nomiss_2biv$Specimen,
  Species =  factor(face_data$SpeciesExpanded[neandertal_lineage_index_2biv],
                    levels = 
                       c("early Homo",
                         "H. erectus",
                         "H. heidelbergensis s.l.", 
                         "early H. neanderthalensis",
                         "H. neanderthalensis")
  ),
  PC1 = PCA_face_neandertal_2biv$PCS[,1],
  PC2 = PCA_face_neandertal_2biv$PCS[,2],
  PC3 = PCA_face_neandertal_2biv$PCS[,3],
  PC4 = PCA_face_neandertal_2biv$PCS[,4],
  Centroid_size = face_gpa$Csize[neandertal_lineage_index_2biv]
)

#Plot PC1
ggplot(PCA_face_neandertal_plotdf_2biv, aes(y = PC1,x=Species))+
  geom_violin(aes(color=Species, fill = Species))+
  scale_colour_viridis_d(option="H")+
  geom_boxplot(width=0.1)+
  scale_fill_viridis_d(alpha=0.3,option="H")+
  labs(x = "PC1")

#Plot PC2
ggplot(PCA_face_neandertal_plotdf_2biv, aes(y = PC2,x=Species))+
  geom_violin(aes(color=Species, fill = Species))+
  scale_colour_viridis_d(option="H")+
  geom_boxplot(width=0.1)+
  scale_fill_viridis_d(alpha=0.3,option="H")+
  labs(x = "PC2")

#Plot PC3
ggplot(PCA_face_neandertal_plotdf_2biv, aes(y = PC3,x=Species))+
  geom_violin(aes(color=Species, fill = Species))+
  scale_colour_viridis_d(option="H")+
  geom_boxplot(width=0.1)+
  scale_fill_viridis_d(alpha=0.3,option="H")+
  labs(x = "PC3")

#Plot PC4
ggplot(PCA_face_neandertal_plotdf_2biv, aes(y = PC4,x=Species))+
  geom_violin(aes(color=Species, fill = Species))+
  scale_colour_viridis_d(option="H")+
  geom_boxplot(width=0.1)+
  scale_fill_viridis_d(alpha=0.3,option="H")+
  labs(x = "PC4")

#Plot centroid size
ggplot(PCA_face_neandertal_plotdf_2biv, aes(y = Centroid_size, x=Species))+
  geom_violin(aes(color=Species, fill = Species))+
  scale_colour_viridis_d(option="H")+
  geom_boxplot(width=0.1)+
  scale_fill_viridis_d(alpha=0.3,option="H")+
  labs(x = "Centroid Size")

#3 Evolutionary models

#Create vector with species assignation
species_neandertal_2biv <- factor( face_data$SpeciesExpanded[neandertal_lineage_index_2biv]
)
                           
#load chronology data
chronology_neandertal_2biv <- taxa_chronology|>
  filter(
    !taxon %in% c(
      "early H. sapiens",
      "Upper Paleolithic H. sapiens",
      "H. sapiens"
      )
  )

#This function prepares the data to be passed to PaleoTS

####Geometric Mean IS RETURNING CALCULATION ERRORS IN THE EVOLUTIONARY MODEL TESTS, SO IT WAS REMOVED FROM THIS ANALYSIS.

PTS_PCS_neandertal_2biv <- dists2PaleoTS(data.frame(PCA_face_neandertal_plotdf_2biv[,c(1,3:6)]),species_neandertal_2biv,chronology_neandertal_2biv)

#This wrapper function will test the 6 evolutionary models considered in the article against each of the PCs and the centroid size.
PTS_PCS_models_neandertal_2biv <- multiple_paleoTS(PTS_PCS_neandertal_2biv,models=6)
```

### 2c. early *Homo* only includes *H. rudolphensis* specimen

In this scenario, the *H. rudolphensis* specimen available for analysis (KNM ER 1470) is assumed to represent the average morphology of the early *Homo* OTU.

#### i. Neurocranial analyses of the *Homo sapiens* lineage

The same set of analyses in section 2b are replicated here, starting with the removal of the *Homo habilis* specimen, followed by PCA, and evolutionary models.

```{r}
#1. Remove Homo habilis from dataset
sapiens_lineage_index_2ci <-  !neurocranium_data$SpeciesExpanded %in% c(
      "early H. neanderthalensis",
      "H. neanderthalensis"
      ) & neurocranium_data$Specimen != "KNM ER 1470"


neuro_sapiens_nomiss_2ci <- neuro_nomiss|>
  filter( #Filter out species not on H. sapiens lineage
    sapiens_lineage_index_2ci
  )

#2. Calculate PCA
PCA_neuro_sapiens_2ci <- PCA(neuro_sapiens_nomiss_2ci[,2:ncol(neuro_nomiss)],neuro_sapiens_nomiss_2ci[,1])

#A dataframe is created to facilitate ploting via ggplot
PCA_neuro_sapiens_plotdf_2ci <- tibble(
  Specimen = neuro_sapiens_nomiss_2ci$Specimen,
  Species =  factor(neurocranium_data$SpeciesExpanded[sapiens_lineage_index_2ci],
                    levels = 
                       c("early Homo",
                         "H. erectus",
                         "H. heidelbergensis s.l.", 
                         "early H. sapiens",
                         "Upper Paleolithic H. sapiens",
                         "H. sapiens")
  ),
  PC1 = PCA_neuro_sapiens_2ci$PCS[,1],
  PC2 = PCA_neuro_sapiens_2ci$PCS[,2],
  PC3 = PCA_neuro_sapiens_2ci$PCS[,3],
  PC4 = PCA_neuro_sapiens_2ci$PCS[,4],
  Centroid_size = neuro_gpa$Csize[sapiens_lineage_index_2ci]
)

#Plot PC1
ggplot(PCA_neuro_sapiens_plotdf_2ci, aes(y = PC1,x=Species))+
  geom_violin(aes(color=Species, fill = Species))+
  scale_colour_viridis_d(option="H")+
  geom_boxplot(width=0.1)+
  scale_fill_viridis_d(alpha=0.3,option="H")+
  labs(x = "PC1")

#Plot PC2
ggplot(PCA_neuro_sapiens_plotdf_2ci, aes(y = PC2,x=Species))+
  geom_violin(aes(color=Species, fill = Species))+
  scale_colour_viridis_d(option="H")+
  geom_boxplot(width=0.1)+
  scale_fill_viridis_d(alpha=0.3,option="H")+
  labs(x = "PC2")

#Plot PC3
ggplot(PCA_neuro_sapiens_plotdf_2ci, aes(y = PC3,x=Species))+
  geom_violin(aes(color=Species, fill = Species))+
  scale_colour_viridis_d(option="H")+
  geom_boxplot(width=0.1)+
  scale_fill_viridis_d(alpha=0.3,option="H")+
  labs(x = "PC3")

#Plot PC4
ggplot(PCA_neuro_sapiens_plotdf_2ci, aes(y = PC4,x=Species))+
  geom_violin(aes(color=Species, fill = Species))+
  scale_colour_viridis_d(option="H")+
  geom_boxplot(width=0.1)+
  scale_fill_viridis_d(alpha=0.3,option="H")+
  labs(x = "PC4")

#Plot centroid size
ggplot(PCA_neuro_sapiens_plotdf_2ci, aes(y = Centroid_size, x=Species))+
  geom_violin(aes(color=Species, fill = Species))+
  scale_colour_viridis_d(option="H")+
  geom_boxplot(width=0.1)+
  scale_fill_viridis_d(alpha=0.3,option="H")+
  labs(x = "Centroid Size")

#3 Evolutionary models

#Create vector with species assignation
species_sapiens_2ci <- factor( neurocranium_data$SpeciesExpanded[sapiens_lineage_index_2ci]
)
                           
#load chronology data
chronology_sapiens_2ci <- taxa_chronology|>
  filter(
    !taxon %in% c(
      "early H. neanderthalensis", 
      "H. neanderthalensis"
      )
  )

#This function prepares the data to be passed to PaleoTS
PTS_PCS_sapiens_2ci <- dists2PaleoTS(data.frame(PCA_neuro_sapiens_plotdf_2ci[,c(1,3:7)]),species_sapiens_2ci,chronology_sapiens_2ci)

#This wrapper function will test the 6 evolutionary models considered in the article against each of the PCs and the centroid size.
PTS_PCS_models_sapiens_2ci <- multiple_paleoTS(PTS_PCS_sapiens_2ci,models=6)
```

#### ii. Neurocranial analysis of the *Homo neanderthalensis* lineage

This follows the same structure as the previous analysis.

```{r}
#1. Remove Homo habilis from dataset
neandertal_lineage_index_2cii <- !neurocranium_data$SpeciesExpanded %in% c(
  "early H. sapiens",
  "Upper Paleolithic H. sapiens",
  "H. sapiens"
      ) & neurocranium_data$Specimen != "KNM ER 1470"

neuro_neandertal_nomiss_2cii <- neuro_nomiss|>
  filter( #Filter out species not on H. neanderthalensis lineage
    neandertal_lineage_index_2cii
  )

#2. Calculate PCA
PCA_neuro_neandertal_2cii <- PCA(neuro_neandertal_nomiss_2cii[,2:ncol(neuro_nomiss)],neuro_neandertal_nomiss_2cii[,1])

#A dataframe is created to facilitate ploting via ggplot
PCA_neuro_neandertal_plotdf_2cii <- tibble(
  Specimen = neuro_neandertal_nomiss_2cii$Specimen,
  Species =  factor(neurocranium_data$SpeciesExpanded[neandertal_lineage_index_2cii],
                    levels = 
                       c("early Homo",
                         "H. erectus",
                         "H. heidelbergensis s.l.", 
                         "early H. neanderthalensis",
                         "H. neanderthalensis")
  ),
  PC1 = PCA_neuro_neandertal_2cii$PCS[,1],
  PC2 = PCA_neuro_neandertal_2cii$PCS[,2],
  PC3 = PCA_neuro_neandertal_2cii$PCS[,3],
  PC4 = PCA_neuro_neandertal_2cii$PCS[,4],
  Centroid_size = neuro_gpa$Csize[neandertal_lineage_index_2cii]
)

#Plot PC1
ggplot(PCA_neuro_neandertal_plotdf_2cii, aes(y = PC1,x=Species))+
  geom_violin(aes(color=Species, fill = Species))+
  scale_colour_viridis_d(option="H")+
  geom_boxplot(width=0.1)+
  scale_fill_viridis_d(alpha=0.3,option="H")+
  labs(x = "PC1")

#Plot PC2
ggplot(PCA_neuro_neandertal_plotdf_2cii, aes(y = PC2,x=Species))+
  geom_violin(aes(color=Species, fill = Species))+
  scale_colour_viridis_d(option="H")+
  geom_boxplot(width=0.1)+
  scale_fill_viridis_d(alpha=0.3,option="H")+
  labs(x = "PC2")

#Plot PC3
ggplot(PCA_neuro_neandertal_plotdf_2cii, aes(y = PC3,x=Species))+
  geom_violin(aes(color=Species, fill = Species))+
  scale_colour_viridis_d(option="H")+
  geom_boxplot(width=0.1)+
  scale_fill_viridis_d(alpha=0.3,option="H")+
  labs(x = "PC3")

#Plot PC4
ggplot(PCA_neuro_neandertal_plotdf_2cii, aes(y = PC4,x=Species))+
  geom_violin(aes(color=Species, fill = Species))+
  scale_colour_viridis_d(option="H")+
  geom_boxplot(width=0.1)+
  scale_fill_viridis_d(alpha=0.3,option="H")+
  labs(x = "PC4")

#Plot centroid size
ggplot(PCA_neuro_neandertal_plotdf_2cii, aes(y = Centroid_size, x=Species))+
  geom_violin(aes(color=Species, fill = Species))+
  scale_colour_viridis_d(option="H")+
  geom_boxplot(width=0.1)+
  scale_fill_viridis_d(alpha=0.3,option="H")+
  labs(x = "Centroid Size")

#3 Evolutionary models

#Create vector with species assignation
species_neandertal_2cii <- factor( neurocranium_data$SpeciesExpanded[neandertal_lineage_index_2cii]
)
                           
#load chronology data
chronology_neandertal_2cii <- taxa_chronology|>
  filter(
    !taxon %in% c(
      "early H. sapiens",
      "Upper Paleolithic H. sapiens",
      "H. sapiens"
      )
  )

#This function prepares the data to be passed to PaleoTS
PTS_PCS_neandertal_2cii <- dists2PaleoTS(data.frame(PCA_neuro_neandertal_plotdf_2cii[,c(1,c(3,5:7))]),species_neandertal_2cii,chronology_neandertal_2cii)

#This wrapper function will test the 6 evolutionary models considered in the article against each of the PCs and the centroid size.
PTS_PCS_models_neandertal_2cii <- multiple_paleoTS(PTS_PCS_neandertal_2cii,models=6)
```

#### iii. Facial analyses of the *Homo sapiens* lineage

This follows the same structure as the previous analysis.

```{r}
#1. Remove Homo habilis from the dataset
sapiens_lineage_index_2ciii <- !face_data$SpeciesExpanded %in% c(
      "early H. neanderthalensis",
      "H. neanderthalensis"
      )& face_data$Specimen != "KNM ER 1470"

face_sapiens_nomiss_2ciii <- face_nomiss|>
  filter( #Filter out species not on H. sapiens lineage
    sapiens_lineage_index_2ciii
  )

#2. Calculate PCA
PCA_face_sapiens_2ciii <- PCA(face_sapiens_nomiss_2ciii[,2:ncol(face_nomiss)],face_sapiens_nomiss_2ciii[,1])

#A dataframe is created to facilitate ploting via ggplot
PCA_face_sapiens_plotdf_2ciii <- tibble(
  Specimen = face_sapiens_nomiss_2ciii$Specimen,
  Species =  factor(face_data$SpeciesExpanded[sapiens_lineage_index_2ciii],
                    levels = 
                       c("early Homo",
                         "H. erectus",
                         "H. heidelbergensis s.l.", 
                         "early H. sapiens",
                         "Upper Paleolithic H. sapiens",
                         "H. sapiens")
  ),
  PC1 = PCA_face_sapiens_2ciii$PCS[,1],
  PC2 = PCA_face_sapiens_2ciii$PCS[,2],
  PC3 = PCA_face_sapiens_2ciii$PCS[,3],
  PC4 = PCA_face_sapiens_2ciii$PCS[,4],
  Centroid_size = face_gpa$Csize[sapiens_lineage_index_2ciii]
)

#Plot PC1
ggplot(PCA_face_sapiens_plotdf_2ciii, aes(y = PC1,x=Species))+
  geom_violin(aes(color=Species, fill = Species))+
  scale_colour_viridis_d(option="H")+
  geom_boxplot(width=0.1)+
  scale_fill_viridis_d(alpha=0.3,option="H")+
  labs(x = "PC1")

#Plot PC2
ggplot(PCA_face_sapiens_plotdf_2ciii, aes(y = PC2,x=Species))+
  geom_violin(aes(color=Species, fill = Species))+
  scale_colour_viridis_d(option="H")+
  geom_boxplot(width=0.1)+
  scale_fill_viridis_d(alpha=0.3,option="H")+
  labs(x = "PC2")

#Plot PC3
ggplot(PCA_face_sapiens_plotdf_2ciii, aes(y = PC3,x=Species))+
  geom_violin(aes(color=Species, fill = Species))+
  scale_colour_viridis_d(option="H")+
  geom_boxplot(width=0.1)+
  scale_fill_viridis_d(alpha=0.3,option="H")+
  labs(x = "PC3")

#Plot PC4
ggplot(PCA_face_sapiens_plotdf_2ciii, aes(y = PC4,x=Species))+
  geom_violin(aes(color=Species, fill = Species))+
  scale_colour_viridis_d(option="H")+
  geom_boxplot(width=0.1)+
  scale_fill_viridis_d(alpha=0.3,option="H")+
  labs(x = "PC4")

#Plot centroid size
ggplot(PCA_face_sapiens_plotdf_2ciii, aes(y = Centroid_size, x=Species))+
  geom_violin(aes(color=Species, fill = Species))+
  scale_colour_viridis_d(option="H")+
  geom_boxplot(width=0.1)+
  scale_fill_viridis_d(alpha=0.3,option="H")+
  labs(x = "Centroid Size")

#3 Evolutionary models

#Create vector with species assignation
species_sapiens_2ciii <- factor( face_data$SpeciesExpanded[sapiens_lineage_index_2ciii]
)
                           
#load chronology data
chronology_sapiens_2ciii <- taxa_chronology|>
  filter(
    !taxon %in% c(
      "early H. neanderthalensis", 
      "H. neanderthalensis"
      )
  )

#This function prepares the data to be passed to PaleoTS
PTS_PCS_sapiens_2ciii <- dists2PaleoTS(data.frame(PCA_face_sapiens_plotdf_2ciii[,c(1,3:7)]),species_sapiens_2ciii,chronology_sapiens_2ciii)

#This wrapper function will  test the 6 evolutionary models considered in the article against each of the PCs and the centroid size. 
PTS_PCS_models_sapiens_2ciii <- multiple_paleoTS(PTS_PCS_sapiens_2ciii,models=6)
```

#### iv. Facial analysis of the *Homo neanderthalensis* lineage

This follows the same structure as the previous analysis.

```{r}
#1. Remove Homo habilis from the dataset
neandertal_lineage_index_2civ <- !face_data$SpeciesExpanded %in% c(
  "early H. sapiens",
  "Upper Paleolithic H. sapiens",
  "H. sapiens"
      )& face_data$Specimen != "KNM ER 1470"

face_neandertal_nomiss_2civ <- face_nomiss|>
  filter( #Filter out species not on H. neanderthalensis lineage
    neandertal_lineage_index_2civ
  )

#2. Calculate PCA
PCA_face_neandertal_2civ <- PCA(face_neandertal_nomiss_2civ[,2:ncol(face_nomiss)],face_neandertal_nomiss_2civ[,1])

#A dataframe is created to facilitate ploting via ggplot
PCA_face_neandertal_plotdf_2civ <- tibble(
  Specimen = face_neandertal_nomiss_2civ$Specimen,
  Species =  factor(face_data$SpeciesExpanded[neandertal_lineage_index_2civ],
                    levels = 
                       c("early Homo",
                         "H. erectus",
                         "H. heidelbergensis s.l.", 
                         "early H. neanderthalensis",
                         "H. neanderthalensis")
  ),
  PC1 = PCA_face_neandertal_2civ$PCS[,1],
  PC2 = PCA_face_neandertal_2civ$PCS[,2],
  PC3 = PCA_face_neandertal_2civ$PCS[,3],
  PC4 = PCA_face_neandertal_2civ$PCS[,4],
  Centroid_size = face_gpa$Csize[neandertal_lineage_index_2civ]
)

#Plot PC1
ggplot(PCA_face_neandertal_plotdf_2civ, aes(y = PC1,x=Species))+
  geom_violin(aes(color=Species, fill = Species))+
  scale_colour_viridis_d(option="H")+
  geom_boxplot(width=0.1)+
  scale_fill_viridis_d(alpha=0.3,option="H")+
  labs(x = "PC1")

#Plot PC2
ggplot(PCA_face_neandertal_plotdf_2civ, aes(y = PC2,x=Species))+
  geom_violin(aes(color=Species, fill = Species))+
  scale_colour_viridis_d(option="H")+
  geom_boxplot(width=0.1)+
  scale_fill_viridis_d(alpha=0.3,option="H")+
  labs(x = "PC2")

#Plot PC3
ggplot(PCA_face_neandertal_plotdf_2civ, aes(y = PC3,x=Species))+
  geom_violin(aes(color=Species, fill = Species))+
  scale_colour_viridis_d(option="H")+
  geom_boxplot(width=0.1)+
  scale_fill_viridis_d(alpha=0.3,option="H")+
  labs(x = "PC3")

#Plot PC4
ggplot(PCA_face_neandertal_plotdf_2civ, aes(y = PC4,x=Species))+
  geom_violin(aes(color=Species, fill = Species))+
  scale_colour_viridis_d(option="H")+
  geom_boxplot(width=0.1)+
  scale_fill_viridis_d(alpha=0.3,option="H")+
  labs(x = "PC4")

#Plot centroid size
ggplot(PCA_face_neandertal_plotdf_2civ, aes(y = Centroid_size, x=Species))+
  geom_violin(aes(color=Species, fill = Species))+
  scale_colour_viridis_d(option="H")+
  geom_boxplot(width=0.1)+
  scale_fill_viridis_d(alpha=0.3,option="H")+
  labs(x = "Centroid Size")

#3 Evolutionary models

#Create vector with species assignation
species_neandertal_2civ <- factor( face_data$SpeciesExpanded[neandertal_lineage_index_2civ]
)
                           
#load chronology data
chronology_neandertal_2civ <- taxa_chronology|>
  filter(
    !taxon %in% c(
      "early H. sapiens",
      "Upper Paleolithic H. sapiens",
      "H. sapiens"
      )
  )

#This function prepares the data to be passed to PaleoTS

####Geometric Mean IS RETURNING CALCULATION ERRORS IN THE EVOLUTIONARY MODEL TESTS, SO IT WAS REMOVED FROM THIS ANALYSIS.

PTS_PCS_neandertal_2civ <- dists2PaleoTS(data.frame(PCA_face_neandertal_plotdf_2civ[,c(1,3:5)]),species_neandertal_2civ,chronology_neandertal_2civ)

#This wrapper function will test the 6 evolutionary models considered in the article against each of the PCs and the centroid size. 
PTS_PCS_models_neandertal_2civ <- multiple_paleoTS(PTS_PCS_neandertal_2civ,models=6)
```

### 2d. *Homo sapiens* lineages excluding modern *Homo sapiens*

Given the recent morphological changes experienced by *Homo sapiens* in the Holocene, this section presents the evolutionary model results for the *Homo sapiens* lineages that do not include this most recent OTU. This test also makes the analysis more comparable to the *Homo neanderthalensis* lineage as it presents similar OTU numbers and sample sizes.

#### i. Neurocranial analyses of the *Homo sapiens* lineage

The same set of analyses done in section 2a are replicated here, starting with the removal of modern *Homo sapiens*, followed by PCA, and evolutionary models.

```{r}
#1. Remove recent Homo sapiens from dataset
sapiens_lineage_index_2di <- !neurocranium_data$SpeciesExpanded %in% c(
      "early H. neanderthalensis",
      "H. neanderthalensis",
      "H. sapiens"
      )

neuro_sapiens_nomiss_2di <- neuro_nomiss|>
  filter( #Filter out species not on H. sapiens lineage
    sapiens_lineage_index_2di
  )

#2. Calculate PCA
PCA_neuro_sapiens_2di <- PCA(neuro_sapiens_nomiss_2di[,2:ncol(neuro_nomiss)],neuro_sapiens_nomiss_2di[,1])

#A dataframe is created to facilitate ploting via ggplot
PCA_neuro_sapiens_plotdf_2di <- tibble(
  Specimen = neuro_sapiens_nomiss_2di$Specimen,
  Species =  factor(neurocranium_data$SpeciesExpanded[sapiens_lineage_index_2di],
                    levels = 
                       c("early Homo",
                         "H. erectus",
                         "H. heidelbergensis s.l.", 
                         "early H. sapiens",
                         "Upper Paleolithic H. sapiens"
                         )
  ),
  PC1 = PCA_neuro_sapiens_2di$PCS[,1],
  PC2 = PCA_neuro_sapiens_2di$PCS[,2],
  PC3 = PCA_neuro_sapiens_2di$PCS[,3],
  PC4 = PCA_neuro_sapiens_2di$PCS[,4],
  Centroid_size = neuro_gpa$Csize[sapiens_lineage_index_2di]
)

#Plot PC1
ggplot(PCA_neuro_sapiens_plotdf_2di, aes(y = PC1,x=Species))+
  geom_violin(aes(color=Species, fill = Species))+
  scale_colour_viridis_d(option="H")+
  geom_boxplot(width=0.1)+
  scale_fill_viridis_d(alpha=0.3,option="H")+
  labs(x = "PC1")

#Plot PC2
ggplot(PCA_neuro_sapiens_plotdf_2di, aes(y = PC2,x=Species))+
  geom_violin(aes(color=Species, fill = Species))+
  scale_colour_viridis_d(option="H")+
  geom_boxplot(width=0.1)+
  scale_fill_viridis_d(alpha=0.3,option="H")+
  labs(x = "PC2")

#Plot PC3
ggplot(PCA_neuro_sapiens_plotdf_2di, aes(y = PC3,x=Species))+
  geom_violin(aes(color=Species, fill = Species))+
  scale_colour_viridis_d(option="H")+
  geom_boxplot(width=0.1)+
  scale_fill_viridis_d(alpha=0.3,option="H")+
  labs(x = "PC3")

#Plot PC4
ggplot(PCA_neuro_sapiens_plotdf_2di, aes(y = PC4,x=Species))+
  geom_violin(aes(color=Species, fill = Species))+
  scale_colour_viridis_d(option="H")+
  geom_boxplot(width=0.1)+
  scale_fill_viridis_d(alpha=0.3,option="H")+
  labs(x = "PC4")

#Plot centroid size
ggplot(PCA_neuro_sapiens_plotdf_2di, aes(y = Centroid_size, x=Species))+
  geom_violin(aes(color=Species, fill = Species))+
  scale_colour_viridis_d(option="H")+
  geom_boxplot(width=0.1)+
  scale_fill_viridis_d(alpha=0.3,option="H")+
  labs(x = "Centroid Size")

#3 Evolutionary models

#Create vector with species assignation
species_sapiens_2di <- factor( neurocranium_data$SpeciesExpanded[sapiens_lineage_index_2di]
)
                           
#load chronology data
chronology_sapiens_2di <- taxa_chronology|>
  filter(
    !taxon %in% c(
      "early H. neanderthalensis", 
      "H. neanderthalensis",
      "H. sapiens"
      )
  )

#This function prepares the data to be passed to PaleoTS
PTS_PCS_sapiens_2di <- dists2PaleoTS(data.frame(PCA_neuro_sapiens_plotdf_2di[,c(1,3:7)]),species_sapiens_2di,chronology_sapiens_2di)

#This wrapper function will run test the 6 evolutionary models considered in the article against each of the PCs and the centroid size.
PTS_PCS_models_sapiens_2di <- multiple_paleoTS(PTS_PCS_sapiens_2di,models=6)
```

#### ii. Facial analyses of the *Homo sapiens* lineage

This follows the same structure as the previous analysis, now for the facial dataset.

```{r}
#1. Remove recent Homo sapiens from dataset
sapiens_lineage_index_2dii <- !face_data$SpeciesExpanded %in% c(
      "early H. neanderthalensis",
      "H. neanderthalensis",
      "H. sapiens"
      )

face_sapiens_nomiss_2dii <- face_nomiss|>
  filter( #Filter out species not on H. sapiens lineage
    sapiens_lineage_index_2dii
  )

#2. Calculate PCA
PCA_face_sapiens_2dii <- PCA(face_sapiens_nomiss_2dii[,2:ncol(face_nomiss)],face_sapiens_nomiss_2dii[,1])

#A dataframe is created to facilitate ploting via ggplot
PCA_face_sapiens_plotdf_2dii <- tibble(
  Specimen = face_sapiens_nomiss_2dii$Specimen,
  Species =  factor(face_data$SpeciesExpanded[sapiens_lineage_index_2dii],
                    levels = 
                       c("early Homo",
                         "H. erectus",
                         "H. heidelbergensis s.l.", 
                         "early H. sapiens",
                         "Upper Paleolithic H. sapiens")
  ),
  PC1 = PCA_face_sapiens_2dii$PCS[,1],
  PC2 = PCA_face_sapiens_2dii$PCS[,2],
  PC3 = PCA_face_sapiens_2dii$PCS[,3],
  PC4 = PCA_face_sapiens_2dii$PCS[,4],
  Centroid_size = face_gpa$Csize[sapiens_lineage_index_2dii]
)

#Plot PC1
ggplot(PCA_face_sapiens_plotdf_2dii, aes(y = PC1,x=Species))+
  geom_violin(aes(color=Species, fill = Species))+
  scale_colour_viridis_d(option="H")+
  geom_boxplot(width=0.1)+
  scale_fill_viridis_d(alpha=0.3,option="H")+
  labs(x = "PC1")

#Plot PC2
ggplot(PCA_face_sapiens_plotdf_2dii, aes(y = PC2,x=Species))+
  geom_violin(aes(color=Species, fill = Species))+
  scale_colour_viridis_d(option="H")+
  geom_boxplot(width=0.1)+
  scale_fill_viridis_d(alpha=0.3,option="H")+
  labs(x = "PC2")

#Plot PC3
ggplot(PCA_face_sapiens_plotdf_2dii, aes(y = PC3,x=Species))+
  geom_violin(aes(color=Species, fill = Species))+
  scale_colour_viridis_d(option="H")+
  geom_boxplot(width=0.1)+
  scale_fill_viridis_d(alpha=0.3,option="H")+
  labs(x = "PC3")

#Plot PC4
ggplot(PCA_face_sapiens_plotdf_2dii, aes(y = PC4,x=Species))+
  geom_violin(aes(color=Species, fill = Species))+
  scale_colour_viridis_d(option="H")+
  geom_boxplot(width=0.1)+
  scale_fill_viridis_d(alpha=0.3,option="H")+
  labs(x = "PC4")

#Plot centroid size
ggplot(PCA_face_sapiens_plotdf_2dii, aes(y = Centroid_size, x=Species))+
  geom_violin(aes(color=Species, fill = Species))+
  scale_colour_viridis_d(option="H")+
  geom_boxplot(width=0.1)+
  scale_fill_viridis_d(alpha=0.3,option="H")+
  labs(x = "Centroid Size")

#3 Evolutionary models

#Create vector with species assignation
species_sapiens_2dii <- factor( face_data$SpeciesExpanded[sapiens_lineage_index_2dii]
)
                           
#load chronology data
chronology_sapiens_2dii <- taxa_chronology|>
  filter(
    !taxon %in% c(
      "early H. neanderthalensis", 
      "H. neanderthalensis",
      "H. sapiens"
      )
  )

#This function prepares the data to be passed to PaleoTS
PTS_PCS_sapiens_2dii <- dists2PaleoTS(data.frame(PCA_face_sapiens_plotdf_2dii[,c(1,3:7)]),species_sapiens_2dii,chronology_sapiens_2dii)

#This wrapper function will run test the 6 evolutionary models considered in the article against each of the PCs and the centroid size.
PTS_PCS_models_sapiens_2dii <- multiple_paleoTS(PTS_PCS_sapiens_2dii,models=6)
```

### 2e. *Homo neanderthalensis* lineages joining all *H. neanderthalensis* in one OTU

The final alternative scenario explores the the fit of evolutionary models to the *H. neaderthalensis* lineage when early and late *H. neaderthalensis* specimens are grouped in a single OTU. This analysis aims to explore the impact fo considering *H. neaderthalensis* as two difference OTUs in the analyses presented in the article, which uses OTUs that create divisions along different accepted taxonomic levels.

#### i. Neurocranial analyses of the *Homo neanderthalensis* lineage

The analysis follows the same structure as the previous section 2d in the supplementary section.

```{r}
#1. Remove specimens that are nots from the H. neanderthalensis lineage
neandertal_lineage_index_2ei <- !neurocranium_data$SpeciesExpanded %in% c(
  "early H. sapiens",
  "Upper Paleolithic H. sapiens",
  "H. sapiens"
)

neuro_neandertal_nomiss_2ei <- neuro_nomiss|>
  filter( #Filter out species not on H. neanderthalensis lineage
    neandertal_lineage_index_2ei
  )

#2. Calculate PCA
PCA_neuro_neandertal_2ei <- PCA(neuro_neandertal_nomiss_2ei[,2:ncol(neuro_nomiss)],neuro_neandertal_nomiss_2ei[,1])

#A dataframe is created to facilitate ploting via ggplot
PCA_neuro_neandertal_plotdf_2ei <- tibble(
  Specimen = neuro_neandertal_nomiss_2ei$Specimen,
  Species =  neurocranium_data$SpeciesExpanded[neandertal_lineage_index_2ei],
  PC1 = PCA_neuro_neandertal_2ei$PCS[,1],
  PC2 = PCA_neuro_neandertal_2ei$PCS[,2],
  PC3 = PCA_neuro_neandertal_2ei$PCS[,3],
  PC4 = PCA_neuro_neandertal_2ei$PCS[,4],
  Centroid_size = neuro_gpa$Csize[neandertal_lineage_index_2ei]
)

#Group H. neanderthalensis specimens in one OTU.
PCA_neuro_neandertal_plotdf_2ei <- PCA_neuro_neandertal_plotdf_2ei|>
  mutate(
    Species = ifelse(Species == "early H. neanderthalensis", 
                     "H. neanderthalensis",
                     Species),
    Species = factor(Species, levels = c(
      "early Homo",
      "H. erectus",
      "H. heidelbergensis s.l.",
      "H. neanderthalensis"
    )
    )
  
)

#Plot PC1
ggplot(PCA_neuro_neandertal_plotdf_2ei, aes(y = PC1,x=Species))+
  geom_violin(aes(color=Species, fill = Species))+
  scale_colour_viridis_d(option="H")+
  geom_boxplot(width=0.1)+
  scale_fill_viridis_d(alpha=0.3,option="H")+
  labs(x = "PC1")

#Plot PC2
ggplot(PCA_neuro_neandertal_plotdf_2ei, aes(y = PC2,x=Species))+
  geom_violin(aes(color=Species, fill = Species))+
  scale_colour_viridis_d(option="H")+
  geom_boxplot(width=0.1)+
  scale_fill_viridis_d(alpha=0.3,option="H")+
  labs(x = "PC2")

#Plot PC3
ggplot(PCA_neuro_neandertal_plotdf_2ei, aes(y = PC3,x=Species))+
  geom_violin(aes(color=Species, fill = Species))+
  scale_colour_viridis_d(option="H")+
  geom_boxplot(width=0.1)+
  scale_fill_viridis_d(alpha=0.3,option="H")+
  labs(x = "PC3")

#Plot PC4
ggplot(PCA_neuro_neandertal_plotdf_2ei, aes(y = PC4,x=Species))+
  geom_violin(aes(color=Species, fill = Species))+
  scale_colour_viridis_d(option="H")+
  geom_boxplot(width=0.1)+
  scale_fill_viridis_d(alpha=0.3,option="H")+
  labs(x = "PC4")

#Plot centroid size
ggplot(PCA_neuro_neandertal_plotdf_2ei, aes(y = Centroid_size, x=Species))+
  geom_violin(aes(color=Species, fill = Species))+
  scale_colour_viridis_d(option="H")+
  geom_boxplot(width=0.1)+
  scale_fill_viridis_d(alpha=0.3,option="H")+
  labs(x = "Centroid Size")

#3 Evolutionary models

#Create vector with species assignation
species_neandertal_2ei <- PCA_neuro_neandertal_plotdf_2ei$Species

#load chronology data
chronology_neandertal_2ei <- taxa_chronology|>
  filter(
    !taxon %in% c(
      "early H. sapiens",
      "early H. neanderthalensis",
      "Upper Paleolithic H. sapiens",
      "H. sapiens"
    )
  )

#This function prepares the data to be passed to PaleoTS
PTS_PCS_neandertal_2ei <- dists2PaleoTS(data.frame(PCA_neuro_neandertal_plotdf_2ei[,c(1,3,5:7)]),species_neandertal_2ei,chronology_neandertal_2ei)

#This wrapper function will test the 6 evolutionary models considered in the article against each of the PCs and the centroid size. 
PTS_PCS_models_neandertal_2ei <- multiple_paleoTS(PTS_PCS_neandertal_2ei,models=6)
```

#### ii. Facial analyses of the *Homo neanderthalensis* lineage

The analysis follows the same structure as the previous section.

```{r}
#1. Remove specimens that are nots from the H. neanderthalensis lineage
neandertal_lineage_index_2eii <- !face_data$SpeciesExpanded %in% c(
  "early H. sapiens",
  "Upper Paleolithic H. sapiens",
  "H. sapiens"
)

face_neandertal_nomiss_2eii <- face_nomiss|>
  filter( #Filter out species not on H. neanderthalensis lineage
    neandertal_lineage_index_2eii
  )

#2. Calculate PCA
PCA_face_neandertal_2eii <- PCA(face_neandertal_nomiss_2eii[,2:ncol(face_nomiss)],face_neandertal_nomiss_2eii[,1])

#A dataframe is created to facilitate ploting via ggplot
PCA_face_neandertal_plotdf_2eii <- tibble(
  Specimen = face_neandertal_nomiss_2eii$Specimen,
  Species =  face_data$SpeciesExpanded[neandertal_lineage_index_2eii],
  PC1 = PCA_face_neandertal_2eii$PCS[,1],
  PC2 = PCA_face_neandertal_2eii$PCS[,2],
  PC3 = PCA_face_neandertal_2eii$PCS[,3],
  PC4 = PCA_face_neandertal_2eii$PCS[,4],
  Centroid_size = face_gpa$Csize[neandertal_lineage_index_2eii]
)

#Group H. neanderthalensis specimens in one OTU.
PCA_face_neandertal_plotdf_2eii <- PCA_face_neandertal_plotdf_2eii|>
  mutate(
    Species = ifelse(Species == "early H. neanderthalensis", 
                     "H. neanderthalensis",
                     Species),
    Species = factor(Species, levels = c(
      "early Homo",
      "H. erectus",
      "H. heidelbergensis s.l.",
      "H. neanderthalensis"
    )
    )
  
)


#Plot PC1
ggplot(PCA_face_neandertal_plotdf_2eii, aes(y = PC1,x=Species))+
  geom_violin(aes(color=Species, fill = Species))+
  scale_colour_viridis_d(option="H")+
  geom_boxplot(width=0.1)+
  scale_fill_viridis_d(alpha=0.3,option="H")+
  labs(x = "PC1")

#Plot PC2
ggplot(PCA_face_neandertal_plotdf_2eii, aes(y = PC2,x=Species))+
  geom_violin(aes(color=Species, fill = Species))+
  scale_colour_viridis_d(option="H")+
  geom_boxplot(width=0.1)+
  scale_fill_viridis_d(alpha=0.3,option="H")+
  labs(x = "PC2")

#Plot PC3
ggplot(PCA_face_neandertal_plotdf_2eii, aes(y = PC3,x=Species))+
  geom_violin(aes(color=Species, fill = Species))+
  scale_colour_viridis_d(option="H")+
  geom_boxplot(width=0.1)+
  scale_fill_viridis_d(alpha=0.3,option="H")+
  labs(x = "PC3")

#Plot PC4
ggplot(PCA_face_neandertal_plotdf_2eii, aes(y = PC4,x=Species))+
  geom_violin(aes(color=Species, fill = Species))+
  scale_colour_viridis_d(option="H")+
  geom_boxplot(width=0.1)+
  scale_fill_viridis_d(alpha=0.3,option="H")+
  labs(x = "PC4")

#Plot centroid size
ggplot(PCA_face_neandertal_plotdf_2eii, aes(y = Centroid_size, x=Species))+
  geom_violin(aes(color=Species, fill = Species))+
  scale_colour_viridis_d(option="H")+
  geom_boxplot(width=0.1)+
  scale_fill_viridis_d(alpha=0.3,option="H")+
  labs(x = "Centroid Size")

#3 Evolutionary models

#Create vector with species assignation
species_neandertal_2eii <- PCA_face_neandertal_plotdf_2eii$Species

#load chronology data
chronology_neandertal_2eii <- taxa_chronology|>
  filter(
    !taxon %in% c(
      "early H. sapiens",
      "early H. neanderthalensis",
      "Upper Paleolithic H. sapiens",
      "H. sapiens"
    )
  )

#This function prepares the data to be passed to PaleoTS
PTS_PCS_neandertal_2eii <- dists2PaleoTS(data.frame(PCA_face_neandertal_plotdf_2eii[,c(1,4:7)]),species_neandertal_2eii,chronology_neandertal_2eii)

#This wrapper function will run test the 6 evolutionary models considered in the article against each of the PCs and the centroid size. 
PTS_PCS_models_neandertal_2eii <- multiple_paleoTS(PTS_PCS_neandertal_2eii,models=6)
```
